# Supplementary material for: Persistent changes in spinal cord gene expression after recovery from inflammatory hyperalgesia: A preliminary study on pain memory
Source: BMC Neurosci. 2008 Mar 13;9:32. doi: 10.1186/1471-2202-9-32 (PMC2315656; doi:10.1186/1471-2202-9-32)
Supplement: Additional file 1 — The list of differentially expressed genes. The list of genes differentially expressed with p < 0.01 at 24h and 28d following injection of carrageenan with a brief description and relative expression value. [file 1471-2202-9-32-S1.xls]

## Sheet: diff expressed genes
Table (supplemental) of differentially expressed gene at 24h and 28 d after carrageenan injection ( p<0.01)
Sequence ID	Gene Symbol	Affy Code	Genebak ID	Description	Group	Location	Biological Process (GO)	Cellular Component (GO)	Molecular Function (GO)	Pathways KEGG	domains and functional sites (InterPro)	24h Relative expression	28d Relative expression
1203398	unknown	1394234_x_at	AA848540	---	28d	---	---	---	---	---	---	-14.5502	-2.6465
1203486	Trib3	1386321_s_at	H31287	tribbles homolog 3 (Drosophila)	28d	chr3q41	---	---	---	---	IPR000719 // Protein kinase	93.7836	21.9254
1203546	Mrgprb4	1386114_at	BF550033	mas-related g protein-coupled receptor, member b4	24h							-2.53333	-14.8888
1203648	unknown	1385889_at	AA893212	---	28d	---	---	---	---	---	---	-34.7772	-10.1821
1203655	unknown	1385924_at	AI454060	---	28d	---	---	---	---	---	---	-8.57853	-3.56655
1203662	unknown	1385975_at	AA859916	---	24h	---	---	---	---	---	---	67.2718	114.685
1203682	Tbl1xr1_predicted	1394079_at	AA944938	transducin (beta)-like 1X-linked receptor 1 (predicted)	28d							-12.5987	-11.5309
1203841	Egfl7	1393427_s_at	BF287675	Estrogen-regulated protein CBL20 20.4kD	28d	chr3p13	---	---	---	---	IPR006209 // EGF-like domain	26.167	10.3827
1203842	unknown	1393428_at	BF398638	---	24h	---	---	---	---	---	---	-1.70141	-24.362
1203926	unknown	1393268_at	AI071071	---	28d	---	---	---	---	---	---	-13.3524	0.681523
1203939	Igsf4a	1384132_at	H31111	Similar to RA175 (LOC363058) mRNA	28d	chr8q23	---	---	---	---	IPR007110 // Immunoglobulin-like	18.7165	6.49527
1203953	unknown	1384217_at	BI276341	---	28d							-14.0531	-6.28825
1204010	Lig4	1383561_at	BF550555	ligase iv, dna, atp-dependent (predicted)	28d							-16.26	-6.06341
1204013	Rabl3_predicted	1383577_at	AA859277	rab, member of ras oncogene family-like 3 (predicted)	28d	---	---	---	---	---	---	-22.0127	-5.04096
1204081	Chordc1_predicted	1383160_at	AA892238	cysteine and histidine-rich domain (chord)-containing, zinc-binding protein 1 (predicted)	24h	---	---	---	---	---	---	3.18881	-8.83822
1204082	unknown	1383161_a_at	AI008646	---	28d							5.26755	5.22824
1204083	unknown	1383162_at	AI008646	---	28d	---	---	---	---	---	---	11.1338	8.34599
1204123	unknown	1392746_x_at	BF394189	---	28d	---	---	---	---	---	---	12.9393	1.59216
1204181	Atp6v1a1_predicted	1382048_at	BI289589	Similar to ATPase H+ transporting V1 subunit A isoform 1 (LOC360716) mRNA	24h	chr11q21	---	---	---	---	IPR004100 // H+-transporting two-sector ATPase alpha/beta subunit N-terminal /// IPR000194 // H+-transporting two-sector ATPase alpha/beta subunit central region /// IPR000793 // H+-transporting two-sector ATPase alpha/beta subunit C-terminal	-3.52511	-11.8348
1204186	Ldhd	1382061_at	AI501131	Similar to Ac2-202 (LOC307858) mRNA	28d	chr19q12	---	---	---	---	IPR006094 // FAD linked oxidase N-terminal /// IPR004113 // FAD linked oxidase C-terminal	39.7869	14.7758
1204212	Pctk2	1382345_at	AA955299	pctaire-motif protein kinase 2	24h	---	---	---	---	---	---	-6.30732	-7.11855
1204221	unknown	1392633_at	AI045724	---	24h and 28d	---	---	---	---	---	---	45.8068	33.6665
1204223	Nup155	1382413_at	AA874825	nucleoporin 155	28d	---	---	---	---	---	---	-20.7964	-1.70103
1204241	unknown	1391996_a_at	BI284367	---	28d	---	---	---	---	---	---	144.363	-3.38753
1204244	unknown	1380822_at	BE097945	---	24h	---	---	---	---	---	---	-9.23526	23.9321
1204279	Igsf4a	1392246_at	AA900645	immunoglobulin superfamily, member 4a	28d	---	---	---	---	---	---	-13.0729	10.0372
1204300	unknown	1381961_at	AI502554	---	24h	---	---	---	---	---	---	61.9744	129.995
1204359	unknown	1380433_at	AI229240	---	28d	---	---	---	---	---	---	-14.3217	-0.678905
1204364	Zmym3	1380517_at	BI288315	Similar to DXHXS6673E protein (LOC317260) mRNA	28d	chrXq31	---	---	---	---	IPR010507 // MYM-type zinc finger	-22.9051	-1.70731
1204373	Rgs1	1398540_at	BM386789	regulator of g-protein signaling 1	24h							69.9434	124.225
1204406	unknown	1379492_at	BE108374	---	28d	---	---	---	---	---	---	-12.9587	-3.13973
1204413	unknown	1379511_at	AA875275	---	28d							-20.1015	-4.69474
1204504	Ndufa6_predicted	1379243_at	AA819547	Similar to NADH dehydrogenase (ubiquinone) 1 alpha subcomplex 6 (B14);	24h	chr7q34	---	---	---	---	IPR008011 // Complex 1 LYR protein	2.50764	6.34209
1204512	Paip1_predicted	1379272_at	AA963084	polyadenylate binding protein-interacting protein 1 (predicted)	28d							-15.8577	-3.55393
1204536	unknown	1377808_at	BF389856	---	28d	---	---	---	---	---	---	-15.5456	2.02987
1204561	Mrps14_predicted	1377937_at	AA859719	mitochondrial ribosomal protein s14 (predicted)	28d							-11.8506	-4.05941
1204601	unknown	1377523_at	BE113698	---	28d							-13.8782	2.07998
1204645	unknown	1377651_at	AI577848	---	28d							-33.5266	-17.3728
1204652	unknown	1377719_a_at	AA892765	---	24h and 28d	---	---	---	---	---	---	14.3996	12.9784
1204653	unknown	1377720_x_at	AA892765	---	24h							1.63279	7.63995
1204678	unknown	1390722_at	AW531272	---	28d	---	---	---	---	---	---	-14.3816	3.31633
1204683	Gja12_predicted	1377485_at	AI144646	gap junction protein, alpha 12, 47kda	24h	---	---	---	---	---	IPR008144 // Guanylate kinase /// IPR000500 // Connexins	16.9463	24.094
1204729	unknown	1377412_at	AI146237	---	28d							-7.86906	-4.17362
1204759	unknown	1377442_at	BF409997	---	24h	---	---	---	---	---	---	-18.0776	-54.2329
1204769	Spnb2	1390706_at	BF392456	spectrin beta 2	28d	chr14q22	---	---	---	---	IPR001715 // Calponin-like actin-binding /// IPR002017 // Spectrin repeat /// IPR001849 // Pleckstrin-like	28.703	4.83785
1204772	Rgs10	1390707_at	BI281632	regulator of G-protein signaling 10	24h	chr1q36	7165 // signal transduction // inferred from electronic annotation /// 8277 // regulation of G-protein coupled receptor protein signaling pathway // traceable author statement	---	4871 // signal transducer activity // inferred from electronic annotation /// 5096 // GTPase activator activity // traceable author statement	---	IPR000342 // Regulator of G protein	-1.55494	7.97894
1204811	unknown	1377366_at	BF389753	---	24h and 28d	---	---	---	---	---	---	-23.2871	-20.7765
1204940	Magee1_predicted	1377267_at	BF402385	similar to melanoma antigen, family E, 1	24h							-2.53951	-8.22107
1204990	RGD1560049_predicted	1377300_at	AW520764	membrane protein palmitoylated 3 (MAGUK p55 subfamily member 3)	24h	chr10q32.1	---	---	---	---	IPR004172 // L27 domain /// IPR001478 // PDZ/DHR/GLGF domain /// IPR008144 // Guanylate kinase /// IPR000340 // Dual specificity protein phosphatase	7.48449	15.1475
1205026	unknown	1377232_at	BF406608	---	28d							7.22325	1.8953
1205094	unknown	1377187_at	BI291427	---	24h	---	---	---	---	---	IPR000504 // RNA-binding region RNP-1 (RNA recognition motif)	6.75568	-19.8122
1205100	unknown	1377190_at	AI010237	---	24h	---	---	---	---	---	---	-0.985983	-17.5327
1205123	Kpna1	1390615_at	BI281629	karyopherin (importin) alpha 1	28d							-13.58	3.7198
1205160	Dnajc6_predicted	1377125_at	AW523481	dnaj (hsp40) homolog, subfamily c, member 6 (predicted)	28d	---	---	---	---	---	---	-8.01328	-5.60841
1205205	Plekha3	1377167_at	AA964494	pleckstrin homology domain-containing, family a (phosphoinositide binding specific) member 3	28d	---	---	---	---	---	---	-12.6388	-5.33535
1205283	Creld2	1377016_at	BE106888	cysteine-rich with EGF-like domains 2	24h							-0.831097	-20.0269
1205294	unknown	1390555_at	AW530876	---	24h	---	---	---	---	---	---	-6.39997	-12.8221
1205341	unknown	1377054_at	BF418563	---	24h	---	---	---	---	---	---	8.23769	12.2886
1205355	Slc40a1	1376972_at	AI407028	solute carrier family 39 (iron-regulated transporter), member 1	28d	---	---	---	---	---	---	-36.3696	-8.47184
1205367	unknown	1376980_at	BF285539	---	24h and 28d							-10.5073	-10.2407
1205491	unknown	1376877_at	AA893164	---	24h							-26.2904	-62.8616
1205583	unknown	1376831_at	AI712694	---	24h	---	---	---	---	---	---	-34.5463	-51.5858
1205643	unknown	1376775_at	AI059078	---	28d							12.7986	16.4621
1205657	unknown	1390467_at	AB026259	---	28d							-28.8613	-13.2417
1205702	Nup205_predicted	1376722_at	AI409108	nucleoporin 205kda (predicted)	24h							-2.44592	-11.9602
1205776	Slc25a30	1390416_at	H35736	solute carrier family 25, member 30	28d							-18.3667	-7.52962
1205812	Mlc1_predicted	1376702_at	AI228307	megalencephalic leukoencephalopathy with subcortical cysts 1 (predicted)	24h and 28d	---	---	---	---	---	---	13.097	9.40464
1205816	Axin2	1390429_at	BF398114	axin2	28d	---	---	---	---	---	---	31.1125	13.4158
1205819	Nr1d2	1390430_at	BF284190	nuclear receptor subfamily 1, group D, member 2	28d							-13.3345	-2.70835
1205842	unknown	1390392_at	BI301527	---	28d							-6.96816	-5.64667
1205879	unknown	1376654_at	AW521378	---	28d	---	---	---	---	---	---	-10.4412	-5.57167
1205889	LOC313672	1376661_at	AI556122	similar to cg11206-pa	24h							3.75959	10.8804
1205901	unknown	1376669_at	BF283340	---	24h	---	---	---	---	---	---	-2.52587	-13.0893
1205907	Tcf8	1376673_at	BM391853	transcription factor 8	28d							-8.46595	-1.45936
1205945	unknown	1390380_at	BE116633	---	24h	---	---	---	---	---	---	-1.47148	13.6231
1205985	unknown	1376520_at	BE117616	---	28d							-21.3573	-4.36005
1206016	unknown	1390378_at	BE107173	---	28d	---	---	---	---	---	---	-16.1278	2.08835
1206176	unknown	1376463_at	AA955579	---	24h	---	---	---	---	---	---	6.8076	45.5413
1206199	unknown	1390301_at	AW524414	---	28d							-10.4944	-3.76165
1206216	unknown	1376398_at	BF417784	---	24h							-0.0917304	20.5337
1206264	unknown	1390278_at	BI279652	---	24h	---	---	---	---	---	---	4.65423	-9.91687
1206290	Bin2	1376356_a_at	AI070908	Similar to Breast cancer associated protein BRAP1 (LOC366988) mRNA	24h	chr7q36	---	---	---	---	IPR004148 // BAR domain	32.4976	245.327
1206294	Ms4a8b_predicted	1376359_at	BG375355	Similar to MS4A8B protein (LOC361733) mRNA	28d	chr1q43	---	---	---	---	IPR007237 // CD20/IgE Fc receptor beta subunit	149.052	57.2826
1206318	unknown	1376374_at	AI406775	---	24h	---	---	---	---	---	---	3.44752	-21.0528
1206454	Uxs1	1376262_at	BM385390	UDP-glucuronate decarboxylase 1	28d	chr9q32	---	5794 // Golgi apparatus // inferred from direct assay	48040 // UDP-glucuronate decarboxylase activity // inferred from direct assay	---	IPR001509 // NAD-dependent epimerase/dehydratase	-23.1354	-7.44841
1206485	unknown	1390235_at	BF410589	---	24h	---	---	---	---	---	---	5.02837	7.56403
1206505	B3gnt6_predicted	1376202_at	BF416236	udp-glcnac:betagal beta-1,3-n-acetylglucosaminyltransferase 6 (predicted)	28d							-5.99441	-2.88001
1206514	unknown	1376208_at	BF419406	---	24h							-3.65557	-18.7977
1206534	unknown	1376129_at	BE108174	---	28d							-18.5325	-2.91912
1206548	Phka1	1390210_at	BF418932	phosphorylase kinase alpha 1	24h	---	---	---	---	Glycogen_Metabolism // GenMAPP	---	-3.62337	-14.1763
1206576	unknown	1376157_at	AI236782	---	28d	---	---	---	---	---	---	-20.2275	0.178335
1206586	Sf4	1376164_at	BM383641	splicing factor 4	24h							-9.01391	18.2484
1206635	unknown	1390193_at	BF389884	---	24h and 28d	---	---	---	---	---	---	-29.9079	-22.5947
1206672	Zswim6	1390205_at	BE108876	zinc finger, swim domain containing 6	24h	---	---	---	---	---	---	-3.97777	-7.66444
1206694	Cryl1	1376051_at	BI293393	crystallin lamda 1	24h	chr15p12	---	---	---	---	IPR006176 // 3-hydroxyacyl-CoA dehydrogenase NAD binding domain /// IPR006108 // 3-hydroxyacyl-CoA dehydrogenase C-terminal	12.2571	28.4755
1206718	Eml1	1390174_at	BI289762	echinoderm microtubule associated protein like 1	28d							19.4014	4.7064
1206738	unknown	1390181_at	BE115041	---	28d	---	---	---	---	---	---	-31.5318	-16.6738
1206765	unknown	1398432_at	AI236704	---	24h	---	---	---	---	---	---	-5.63335	-10.4878
1206781	unknown	1376006_at	BG373799	---	28d	---	---	---	---	---	---	-13.1263	-4.91994
1206803	unknown	1376028_at	BI285463	---	28d							17.295	3.22526
1206821	1375931_at	1375931_at	BE109649	Similar to hypothetical protein FLJ32096 (LOC298668) mRNA	24h	chr5q36	---	---	---	---	IPR001841 // Zn-finger RING /// IPR000315 // Zn-finger B-box	171.945	242.207
1206823	Prps2	1375932_at	BF284677	phosphoribosyl pyrophosphate synthetase 2	24h	---	---	---	---	---	---	1.27794	25.667
1206866	Gmcl1	1375960_at	BF281879	germ cell-less protein isoform 1	28d							-7.13792	-5.38381
1206869	unknown	1375962_at	BE102925	---	24h	---	---	---	---	---	---	3.72129	9.02458
1206880	unknown	1375970_at	AI010423	---	28d	---	---	---	---	---	---	-12.0398	-0.30118
1206894	unknown	1375886_at	AI236778	---	28d	---	---	---	---	---	---	-10.7836	-2.70619
1206896	unknown	1375887_at	BI282089	---	28d							-11.2316	-2.86828
1206926	Eva1_predicted	1375908_at	BI282616	epithelial V-like antigen 1	24h	---	---	---	---	---	---	23.5962	41.4228
1206949	unknown	1375923_at	AI406628	---	24h	---	---	---	---	---	---	46.0477	200.378
1207049	Tram1	1390077_at	AA956421	TRAM-protein	24h	---	---	---	---	---	---	7.69854	30.3797
1207052	unknown	1390078_at	BF407131	---	24h							51.3234	127.218
1207133	unknown	1375767_at	BI287681	---	28d							14.2017	-2.02881
1207197	unknown	1375699_at	BM389190	---	24h and 28d	---	---	---	---	---	---	13.3293	14.5615
1207199	LOC360568	1375701_at	BF400575	Similar to RIKEN cDNA 2810013M15 (LOC303302) mRNA	24h	chr10q24	---	---	---	---	---	-3.35008	-16.2089
1207203	Gnb1	1375705_at	AI103622	guanine nucleotide binding protein, beta 1	28d	---	---	---	---	G_Protein_Signaling // GenMAPP	---	-8.05267	0.0890368
1207205	unknown	1375707_at	AA817993	---	24h	---	---	---	---	---	---	43.9443	119.031
1207209	unknown	1375711_at	BG373688	---	24h							6.84907	55.9027
1207218	Gabbr1	1375720_at	AI171785	gamma-aminobutyric acid (gaba) b receptor 1	24h	---	---	---	---	GPCRs_Class_A_Rhodopsin-like // GenMAPP /// GPCRs_Class_C_Metabotropic_glutamate_pheromone // GenMAPP	---	9.35583	15.6268
1207239	Clic1	1375633_at	AI012221	LOC361792 (LOC361792) mRNA /// RT1 class I CE5	24h	chr20p12	---	---	---	---	IPR001039 // Major histocompatibility complex protein class I /// IPR007110 // Immunoglobulin-like	3.77851	28.17
1207287	Tnrc6_predicted	1375664_at	BI294732	trinucleotide repeat containing 6 (predicted)	24h and 28d	---	---	---	---	---	---	-70.818	-56.5215
1207300	Map3k1	1375673_at	AI102620	mitogen activated protein kinase kinase kinase 1	28d	---	---	---	---	---	---	-27.7371	-13.3984
1207319	unknown	1375593_at	BF401589	---	28d	---	---	---	---	---	---	23.8435	5.70378
1207344	Plekha5	1375610_at	AW251839	pleckstrin homology domain containing, family a member 5	24h							-39.1161	-50.4391
1207397	LOC498351	1375552_at	BG372976	ADP-ribosylation factor-like 9 /// Similar to signal recognition particle 72 kDa subunit (LOC289566)	28d	chr14p11 /// chr1q21	---	---	---	---	IPR001440 // TPR repeat /// IPR006689 // ARF/SAR superfamily	9.6123	-3.12667
1207439	unknown	1389996_at	AI406369	---	28d	---	---	---	---	---	---	-17.484	-1.16106
1207449	unknown	1389953_at	BG374592	---	24h	---	---	---	---	---	---	-2.84811	-21.3294
1207454	unknown	1375499_at	BI299782	---	28d	---	---	---	---	---	---	-45.0286	-33.1714
1207497	unknown	1375526_at	AI171327	---	24h							4.03285	7.15944
1207503	unknown	1375530_at	BG374612	---	24h	---	---	---	---	---	---	-16.4305	-13.9346
1207565	Magi3	1375479_at	AI555573	membrane-associated guanylate kinase-related (magi-3)	24h	---	---	---	---	---	---	68.1454	136.465
1207566	unknown	1375480_at	AI703713	---	28d							93.4259	35.2517
1207677	unknown	1375349_at	BI295776	---	28d	---	---	---	---	---	---	9.14372	5.46493
1207801	Mgll	1375247_at	BG372713	monoglyceride lipase	28d	---	---	---	---	---	---	26.5471	7.93573
1207808	Rkhd2_predicted	1389860_at	AI011744	ring finger and kh domain containing 2 (predicted)	24h	---	---	---	---	---	---	86.8487	211.555
1207898	RGD1561077_predicted	1375219_a_at	AA944861	ribosomal protein S2	24h	chr10q12	6412 // protein biosynthesis // inferred from electronic annotation	5622 // intracellular // inferred from electronic annotation /// 5840 // ribosome // inferred from electronic annotation /// 15935 // small ribosomal subunit // inferred from electronic annotation	3735 // structural constituent of ribosome // inferred from electronic annotation	Ribosomal_Proteins // GenMAPP	IPR000851 // Ribosomal protein S5 /// IPR000276 // Rhodopsin-like GPCR superfamily /// IPR005324 // Ribosomal protein S5 C-terminal domain	3.12609	5.34166
1207904	unknown	1375223_at	BI294737	---	28d	---	---	---	---	---	---	16.2526	7.3057
1207940	Timp3	1375138_at	AA893169	tissue inhibitor of metalloproteinase 3 (sorsby fundus dystrophy, pseudoinflammatory)	28d	---	---	---	---	---	---	21.3818	12.0876
1207976	LOC246120	1375173_at	BM392302	RDCR-0918-3 protein	24h	chr12q16	---	---	---	---	IPR007000 // Laminin A	7.87358	8.66922
1207985	Slc3a1	1375182_at	BE109671	solute carrier family 3, member 1	28d	---	---	---	---	---	---	15.626	4.76359
1207992	Edf1_predicted	1375189_at	BI285635	endothelial differentiation-related factor 1	24h	chr3p13	---	---	---	---	IPR001387 // Helix-turn-helix motif	-0.813433	5.90843
1208001	unknown	1375194_at	AI231460	---	28d	---	---	---	---	---	---	-13.6149	2.6921
1208028	unknown	1375101_at	BI292651	---	24h and 28d	---	---	---	---	---	---	167.227	143.322
1208106	unknown	1375060_at	BE112912	---	28d							-16.8226	1.73156
1208108	unknown	1375061_at	BM383803	---	28d	---	---	---	---	---	---	-23.5581	7.46244
1208112	unknown	1375064_at	AI104736	---	24h	---	---	---	---	---	---	1.92294	28.9976
1208135	unknown	1389803_at	BF415514	---	24h							0.907451	11.4846
1208152	unknown	1389763_at	BF397229	---	24h and 28d	---	---	---	---	---	---	-9.53741	-7.41588
1208186	unknown	1389774_at	AI008371	---	24h	---	---	---	---	---	---	0.867505	-13.5333
1208200	UDP-Gal	1375030_at	AI639285	similar to Beta-1,3-galactosyltransferase 5 ...	24h	---	---	---	---	---	---	2.54449	8.8594
1208203	unknown	1375032_at	AI412533	---	28d	---	---	---	---	---	---	11.3023	0.154658
1208224	LOC500420	1374953_at	AI599484	similar to cg12279-pa	28d	---	---	---	---	---	---	-14.5807	-4.94273
1208303	RGD1309550	1374913_at	BI295047	Similar to hypothetical protein D12Ertd771e (LOC299295) mRNA	28d	chr6q32	---	---	---	---	IPR001214 // Nuclear protein SET	16.3851	7.68247
1208313	Tm7sf2	1389725_at	BM390364	transmembrane 7 superfamily member 2	28d							12.4526	3.82122
1208343	unknown	1374939_at	BE112927	---	28d	---	---	---	---	---	---	13.8221	4.61073
1208353	unknown	1374833_at	BF290953	---	28d							-17.467	0.380712
1208384	Dhx29_predicted	1374858_at	BF420262	deah (asp-glu-ala-his) box polypeptide 29 (predicted)	28d							-11.5215	-8.71842
1208385	Ell_predicted	1374859_at	AI576252	elongation factor rna polymerase ii (predicted)	28d	---	---	---	---	---	---	-10.8744	-4.21301
1208389	unknown	1374863_at	BI283223	---	28d							-24.2921	-22.6381
1208405	Larp5_predicted	1374879_x_at	AI228249	similar to La ribonucleoprotein domain family, member 5	24h							-0.872265	12.0136
1208410	Ppm1d_predicted	1374884_at	AI233712	Similar to Protein phosphatase 1D magnesium-dependent delta isoform (LOC287585)	28d	chr10q26	---	---	---	---	IPR001932 // Protein phosphatase 2C-like	-19.5265	0.962856
1208416	unknown	1374890_at	AW533905	---	28d	---	---	---	---	---	---	4.63596	0.983954
1208432	unknown	1374792_at	BM389058	---	24h							6.77102	11.5052
1208547	Zfp655	1389685_at	AI009613	zinc finger protein 655	28d							-10.5795	-5.67127
1208572	unknown	1374702_at	BI291393	---	28d	---	---	---	---	---	---	-10.2373	-4.13312
1208635	Slc25a26_predicted	1374652_at	BF285372	solute carrier family 25, member 26 (predicted)	24h	---	---	---	---	---	---	3.50343	18.9476
1208706	unknown	1374598_at	AW914984	---	24h	---	---	---	---	---	---	-0.367663	-6.33676
1208736	Lrg1	1374626_at	BG371585	Similar to leucine-rich alpha-2-glycoprotein (LOC367455)	24h	---	---	---	---	---	IPR001611 // Leucine-rich repeat /// IPR000483 // Cysteine-rich flanking region C-terminal	14.4455	123.511
1208769	Rsbn1_predicted	1374647_at	BI299718	rosbin, round spermatid basic protein1 (predicted)	28d	---	---	---	---	---	---	-15.7205	-6.31476
1208778	unknown	1374542_at	AI409904	---	24h							-1.15276	-17.0529
1208796	Fam3c	1389602_at	BF396759	family with sequence similarity 3, member c	28d	---	---	---	---	---	---	-12.2762	-5.79954
1208830	Kctd9_predicted	1374582_at	AI175423	potassium channel tetramerisation domain containing 9 (predicted)	24h							-5.57433	-6.94248
1208852	Taf1a	1374499_at	BM383402	tata box binding protein (tbp)-associated factor, rna polymerase i, a	24h							7.38002	8.81077
1208885	unknown	1374520_at	BF287226	---	28d	---	---	---	---	---	---	-49.716	-25.2756
1208937	Qki	1374463_at	AI172068	quaking homolog, kh domain rna binding (mouse)	24h	---	---	---	---	---	---	-2.35968	11.5024
1208951	Cpne2_predicted	1374471_at	BI299637	Similar to Cpne2 protein (LOC291861) mRNA	28d	chr19p12	---	---	---	---	IPR010734 // Copine	-36.0587	-25.2659
1208969	Scap_predicted	1389567_at	BE329208	Similar to SREBP cleavage activating protein (LOC301024) mRNA	28d	chr8q32	---	---	---	---	IPR001680 // G-protein beta WD-40 repeat	16.0047	7.06152
1208994	unknown	1374408_at	AI410173	---	28d							-7.59534	-4.14897
1209043	unknown	1389546_at	BF418582	---	28d							13.0793	7.54987
1209044	Dhrs8	1374440_at	BE098506	Similar to alcohol dehydrogenase Pan1b (LOC289456) mRNA	24h	chr14p22	---	---	---	---	IPR002198 // Short-chain dehydrogenase/reductase SDR	2.26713	8.75703
1209048	Plxnb1_predicted	1374444_at	BI288540	plexin b1 (predicted)	28d	---	---	---	---	---	---	15.063	9.21319
1209103	Efhd2	1374388_at	AI408294	ef hand domain containing 2	28d	---	---	---	---	---	---	9.08336	3.52402
1209108	Ivns1abp_predicted	1389521_at	AI408553	influenza virus ns1a binding protein (predicted)	24h							-0.884977	16.61
1209115	Xpo1	1374395_at	AI102825	exportin 1, crm1	24h							-3.00583	-10.7541
1209181	unknown	1389500_at	BM383122	---	24h	---	---	---	---	---	---	6.66774	13.7994
1209212	unknown	1374254_a_at	BM386220	---	24h							6.06362	10.8729
1209226	LOC362304	1374264_at	BM384751	similar to ORC5-related protein	28d	---	---	---	---	---	---	-20.041	-2.56609
1209243	unknown	1374276_at	BE104102	---	24h	---	---	---	---	---	---	-15.1604	-14.649
1209270	unknown	1389458_at	AW435191	---	24h	---	---	---	---	---	---	3.80534	-17.3476
1209276	unknown	1389460_at	AI231787	---	28d	---	---	---	---	---	---	-15.3196	-1.66832
1209324	unknown	1374236_at	BI295858	---	24h	---	---	---	---	---	---	-3.06907	-7.48319
1209377	RGD1311848_predicted	1389447_at	AA955470	Similar to prolyl-4-hydroxylase-alpha NE2 CG9720-PA (LOC301008) mRNA	24h and 28d	chr8q32	---	---	---	---	---	4.82618	11.5853
1209409	unknown	1389411_at	AW435329	---	24h	---	---	---	---	---	---	3.63654	-10.6999
1209453	RGD1306157_predicted	1374136_at	BG665121	Similar to CG9882-PA (LOC291947) mRNA	28d	chr19q11	---	---	---	---	---	-19.471	-5.2625
1209459	unknown	1374140_at	AI716756	---	24h							-39.4429	-66.8101
1209547	unknown	1389383_at	BI289855	---	28d	---	---	---	---	---	---	-13.6754	-5.85962
1209558	unknown	1374004_at	BM387902	---	28d							10.4829	3.83796
1209594	Car14_predicted	1374039_at	BI289989	Similar to CA XIV (LOC361998) mRNA	24h	chr2q34	---	---	---	---	IPR001148 // Carbonic anhydrase eukaryotic	6.58418	19.4878
1209610	Erf_predicted	1374055_at	BF285169	ets2 repressor factor (predicted)	24h							6.40844	25.4505
1209661	unknown	1389375_at	AI232407	---	28d	---	---	---	---	---	---	-12.1479	-8.54834
1209673	Dclre1c	1389379_at	AI011967	dna cross-link repair 1c, pso2 homolog (s. cerevisiae)	28d	---	---	---	---	---	---	47.326	22.4027
1209697	unknown	1373912_at	AI170859	---	24h and 28d	---	---	---	---	---	---	8.35044	11.1264
1209712	unknown	1389345_at	AI231218	---	28d	---	---	---	---	---	---	-21.8531	-3.36841
1209756	unknown	1389313_at	AI137972	---	28d	---	---	---	---	---	---	12.6731	6.17401
1209764	RGD1359509	1373866_at	AI228596	Similar to hypothetical protein FLJ13448 (LOC301416) mRNA	28d	chr9q31	---	---	---	---	IPR005340 // Protein of unknown function UPF0083	-13.1724	-6.20216
1209782	Picalm	1373877_at	BF401685	phosphatidylinositol binding clathrin assembly protein	28d	---	---	---	---	---	---	8.3166	-1.80576
1209783	unknown	1389321_at	BI292917	---	24h							-19.3189	-15.6733
1209798	Sf3b1	1373887_at	BF523561	splicing factor 3b, subunit 1	24h and 28d							-14.3555	14.5711
1209809	unknown	1373894_at	BF410946	---	28d	---	---	---	---	---	---	12.1166	5.82776
1209855	Ptprd	1398382_at	AI175556	protein tyrosine phosphatase, receptor type, d	28d							-23.2343	-2.91255
1209871	unknown	1373843_at	BE107419	---	28d	---	---	---	---	---	---	-8.11946	-0.28043
1209921	Cct8_predicted	1373784_at	BF409759	chaperonin subunit 8 (theta) (predicted)	28d	---	---	---	---	---	---	-8.02581	-4.95597
1209929	Car14_predicted	1373790_at	AI045400	carbonic anhydrase 14 (predicted)	24h	---	---	---	---	---	---	6.9233	14.239
1209935	Egln2	1373794_at	BE329050	similar to contains element A3R repetitive element	24h	---	---	---	---	---	---	-0.491747	-9.2276
1209956	Vegfa	1373807_at	AI175732	vascular endothelial growth factor A	28d	---	---	---	---	---	---	15.959	-1.45063
1210055	Polr2i_predicted	1373668_at	BG373075	Similar to DNA directed RNA polymerase II polypeptide I (14.5kD)	24h	chr1q21	---	---	---	---	IPR001529 // DNA-directed RNA polymerase M/15 kDa subunit	9.10395	17.3523
1210062	unknown	1373673_at	BF284593	---	24h							3.05105	20.2073
1210070	Clic4	1373678_at	BE098848	chloride intracellular channel 4	28d	---	---	---	---	---	---	12.9296	-0.722575
1210111	Hdac7a	1373613_at	AI408827	histone deacetylase 7	28d							8.00937	5.89344
1210113	unknown	1373614_at	BI300548	---	24h	---	---	---	---	---	---	-1.8249	-11.4488
1210133	Rhog	1389227_at	BG375902	Similar to GTPase (LOC308875) mRNA	24h	chr1q32	---	---	---	---	IPR001806 // Ras GTPase superfamily	5.23247	8.43987
1210152	Vwf	1389234_at	BI298314	Von Willebrand factor	24h	chr4q42	---	---	---	Blood_Clotting_Cascade // GenMAPP	IPR001846 // von Willebrand factor type D /// IPR002919 // Trypsin inhibitor-like cysteine-rich TIL region /// IPR002035 // von Willebrand factor type A /// IPR001007 // von Willebrand factor type C	18.4927	50.1749
1210162	Rab15	1373646_at	BM384841	rab15, member ras onocogene family	28d							-10.7913	-16.7102
1210213	RGD1561477_predicted	1389208_at	AA944562	Similar to hypothetical protein MGC40053 (LOC363495) mRNA	28d	chrXq34	---	---	---	---	IPR006911 // Protein of unknown function DUF634	-11.7196	-7.6649
1210247	unknown	1389173_at	AI411575	---	28d	---	---	---	---	---	---	-15.9423	-5.72313
1210290	unknown	1389187_at	BI286421	---	28d							10.1829	6.18369
1210338	Ppp3ca	1373479_at	BE113127	protein phosphatase 3, catalytic subunit, alpha isoform	28d							-8.30423	-2.7886
1210341	unknown	1373482_at	BI303106	---	24h	---	---	---	---	---	---	-4.88339	-17.2072
1210386	Cdc42ep2	1389145_at	D86683	Rat 21 day old female ovary mRNA PMSG 3h	24h and 28d	---	---	---	---	---	---	13.1839	12.489
1210445	B3galt3	1398373_at	AA799400	Similar to UDP-Gal:betaGlcNAc beta 1 3-galactosyltransferase III (LOC310508) mRNA	28d	chr2q32	---	---	---	---	IPR002659 // Glycosyl transferase family 31	-12.0728	-6.51922
1210458	Eif4g3_predicted	1373364_at	BI294767	Similar to eukaryotic translation initiation factor 4 gamma 3 (LOC298573) mRNA	28d	chr5q36	---	---	---	---	IPR003890 // Initiation factor eIF-4 gamma middle /// IPR003891 // Initiation factor eIF-4 gamma MA3 /// IPR003307 // eIF4-gamma/eIF5/eIF2-epsilon	13.4738	0.161287
1210462	RGD1310602_predicted	1389124_at	AI009814	Similar to hypothetical protein MGC15396 (LOC360603) mRNA	28d	chr10q26	---	---	---	---	IPR002110 // Ankyrin	15.5682	3.91136
1210493	Gjb2	1373386_at	AI179953	gap junction channel protein connexin 26	24h and 28d	---	---	---	---	---	---	27.234	34.6447
1210517	Pldn	1389142_at	AI013361	pallidin	28d							18.8484	22.6873
1210526	unknown	1373316_at	BF409329	---	28d							125.881	25.5304
1210530	unknown	1389101_at	BE120340	---	28d							-7.91014	-3.89499
1210534	unknown	1373321_at	BE111682	---	28d							13.2232	7.93048
1210542	unknown	1373326_at	AI716512	---	28d							-12.5016	-7.33882
1210553	MGC109340	1373333_at	AI102732	similar to Microsomal signal peptidase 23 kDa subunit (SPase 22 kDa subunit) (SPC22/23)	28d	---	---	---	---	---	---	-7.90772	-6.26092
1210574	Mtmr9	1389116_at	BE111884	myotubularin related protein 9	24h	chr15p12	---	---	---	---	IPR010569 // Myotubularin-related	5.5043	9.30552
1210582	unknown	1389118_s_at	BM387197	---	28d	---	---	---	---	---	---	146.731	58.2308
1210619	unknown	1373285_at	AI406624	---	24h	---	---	---	---	---	---	-0.536659	7.42399
1210636	Wrnip1	1389090_at	BI284350	Werner syndrome homolog (human) interacting protein	28d	chr17p12	---	---	---	---	IPR003959 // AAA ATPase central region	14.7902	4.12213
1210637	unknown	1373297_at	BI296690	---	28d	---	---	---	---	---	---	-31.4524	-4.36115
1210683	unknown	1373234_at	BI277492	---	28d							17.7525	11.1147
1210730	unknown	1373266_at	BG380826	---	28d	---	---	---	---	---	---	-23.8055	-3.78171
1210738	Mpp3	1389050_at	AI170797	membrane protein, palmitoylated 3 (maguk p55 subfamily member 3)	28d							11.1795	10.8367
1210773	Scn4b	1373188_at	AI137995	sodium channel voltage-gated type IV beta	24h	---	---	---	---	---	---	-1.88036	-4.17892
1210780	Fus	1373195_at	AW532485	Similar to pigpen (LOC317385) mRNA	24h	chr1q36	---	---	---	---	IPR000504 // RNA-binding region RNP-1 (RNA recognition motif) /// IPR001876 // Zn-finger Ran-binding	-5.41723	13.9726
1210781	Efha2	1373196_at	BF404514	EF hand domain family, member A1	28d	---	---	---	---	---	---	-8.58698	0.440667
1210789	unknown	1373204_at	BM388911	---	24h							0.897916	24.5419
1210847	Il6st	1373140_at	AA851740	interleukin 6 signal transducer	24h and 28d							9.51248	14.8043
1210893	unknown	1373079_at	BI296427	---	28d							-8.02973	-3.0175
1210894	Spred2	1389008_at	AI409218	sprouty-related, evh1 domain containing 2	24h	---	---	---	---	---	---	-4.48302	-9.84809
1210933	1373106_at	1373106_at	AI178069	R.norvegicus mRNA for parathyroid hormone regulated sequence (215bp)	24h	---	---	---	---	---	---	2.14132	9.53167
1210941	unknown	1389023_at	AI599504	---	28d	---	---	---	---	---	---	4.639	-2.95215
1210948	Smndc1	1388979_at	BM390864	survival motor neuron domain containing 1	24h							-7.04042	-10.6754
1210978	1373043_at	1373043_at	BI275923	Similar to SDF2 like protein 1 (LOC287936) mRNA	28d	chr11q23	---	---	---	---	IPR003608 // MIR domain	27.0114	4.06787
1210987	unknown	1373049_at	AI169619	---	28d	---	---	---	---	---	---	-11.4906	4.42568
1210991	1373053_at	1373053_at	AI169620	glyceraldehyde-3-phosphate dehydrogenase	24h	---	---	---	---	---	---	1.54578	-66.1124
1211004	RGD1305061	1398365_at	AI171466	Similar to RIKEN cDNA 2700055K07 (LOC291966) mRNA	24h and 28d	chr19q11	---	---	---	---	IPR008907 // P25-alpha	8.95409	12.6456
1211008	Tcf12	1388999_at	BF397907	transcription factor 12	24h	---	---	---	---	---	---	-7.4541	-12.935
1211099	Kcnma1	1372929_at	AI010839	potassium large conductance calcium-activated channel, subfamily m, alpha member 1	28d							-21.6178	-7.80922
1211108	unknown	1372938_at	AI575671	---	28d							-8.85107	-0.996136
1211113	Atp8b2	1372943_at	AI072985	atpase, class i, type 8b, member 2	24h	---	---	---	---	---	IPR000276 // Rhodopsin-like GPCR superfamily	0.100346	-19.3761
1211123	Ncald	1372953_at	AI101330	neurocalcin delta	28d	---	---	---	---	---	---	10.2872	3.91448
1211170	Sdccag8	1372874_at	BI299261	slinky	28d	---	---	---	---	---	---	-15.5658	-11.0312
1211173	Sephs2	1372876_at	AA799700	Similar to Selenide water dikinase 2 (Selenophosphate synthetase 2) (Selenium donor protein 2) (LOC308993)	24h and 28d	chr1q36	---	---	---	---	IPR000728 // AIR synthase related protein /// IPR010918 // AIR synthase related protein C-terminal	4.1485	12.6931
1211202	unknown	1388945_at	BM385779	---	24h and 28d							17.0482	15.7486
1211227	unknown	1372817_at	BI291616	---	24h and 28d							-11.6884	-11.1928
1211249	Myo1d	1388917_at	BI279786	myosin id	28d	---	---	---	---	---	---	8.99143	7.67422
1211280	unknown	1398360_at	AI009805	---	28d	---	---	---	---	---	---	9.34745	7.24846
1211300	Npdc1	1372773_at	BM389728	nuclear receptor subfamily 1, group d, member 2	28d							7.50433	3.30752
1211311	Parvb_predicted	1388891_at	BG374285	parvin, beta (predicted)	28d							10.4623	6.33191
1211320	unknown	1372786_at	BF284299	---	24h							1.19022	-18.1109
1211324	Usp33	1388896_at	BF404603	ubiquitin specific protease 33	24h	---	---	---	---	---	---	-5.08388	-10.0537
1211326	Mdh1	1372790_at	BG671530	malate dehydrogenase 1, nad (soluble)	24h	---	---	---	---	Glycolysis_and_Gluconeogenesis // GenMAPP	---	-7.01944	-7.76589
1211330	Hsph1	1388898_at	AI236601	Similar to heat shock protein 105 kDa alpha (LOC288444) mRNA	24h	chr12p11	---	---	---	---	IPR001023 // Heat shock protein Hsp70	-2.88279	-10.4481
1211342	Fkbp5	1388901_at	AW534837	fk506 binding protein 5	24h	---	---	---	---	---	---	19.1275	29.4962
1211355	Hnrpdl	1372810_at	BF281256	Similar to heterogeneous nuclear ribonucleoprotein D-like; A+U-rich element RNA binding factor (LOC305178)	24h	chr14p22	---	---	---	---	IPR000504 // RNA-binding region RNP-1 (RNA recognition motif)	0.705339	13.0962
1211358	1372812_at	1372812_at	H33148	Similar to Hypothetical protein KIAA0256 (LOC296115) mRNA	28d	chr3q36	---	---	---	---	IPR004038 // Ribosomal protein L7Ae/L30e/S12e/Gadd45	10.1994	5.72136
1211364	Grina	1372724_at	BI284904	glutamate receptor ionotropic N-methyl D-asparate-associated protein 1 (glutamate binding)	28d	chr7q34	---	---	4972 // N-methyl-D-aspartate selective glutamate receptor activity // inferred from sequence or structural similarity /// 5261 // cation channel activity // non-traceable author statement	---	IPR006214 // Protein of unknown function UPF0005	11.1202	3.04342
1211389	Tspan31	1372739_at	AA818865	tetraspanin 31	24h and 28d	---	---	---	---	Cell_cycle // GenMAPP	---	3.42896	6.88486
1211419	unknown	1372760_at	AI176579	---	24h and 28d	---	---	---	---	---	---	34.347	24.8805
1211420	unknown	1372761_at	AI228076	---	28d							13.6203	1.81122
1211454	Upp1	1372691_at	BI292558	uridine phosphorylase 1	24h							0.453718	96.2663
1211457	Hnrpa1	1372693_at	AI408833	nuclear factor, erythroid derived 2 (predicted)	28d	---	---	---	---	---	---	7.77549	1.32492
1211462	Mrps15	1372697_at	AW254612	Similar to 28S ribosomal protein S15 mitochondrial precursor (MPR-S15) (DC37) (LOC298517) mRNA	24h	chr5q36	---	---	---	---	IPR000589 // Ribosomal protein S15	2.85849	10.2392
1211476	Mrpl54_predicted	1388853_at	BI285231	Similar to mitochondrial ribosomal protein L54 (LOC299628) mRNA	24h	chr7q11	---	---	---	---	---	-1.0458	9.15131
1211488	Sec23b_predicted	1388857_at	BF289044	Similar to Protein transport protein Sec23B (SEC23-related protein B) (LOC362226) mRNA	24h	chr3q41	---	---	---	---	IPR006896 // Sec23/Sec24 trunk domain /// IPR006900 // Sec23/Sec24 helical domain /// IPR007123 // Gelsolin region	3.89715	8.32328
1211540	unknown	1372643_at	BE110569	---	28d	---	---	---	---	---	---	6.06087	1.72108
1211542	Psarl	1372645_at	AI233095	Similar to presenilins associated rhomboid-like protein (LOC287979) mRNA	24h	chr11q23	---	---	---	---	IPR002610 // Peptidase S54 rhomboid-like protein	-6.40487	12.4973
1211562	Psat1	1372665_at	AI230228	phosphoserine aminotransferase 1	24h and 28d	---	---	---	---	---	---	13.558	11.1855
1211597	unknown	1372583_at	AI009094	---	24h							-3.2851	-7.34671
1211605	Ctnnal1_predicted	1398354_at	AI555457	Similar to alpha-catenin related protein (LOC298019) mRNA	28d	chr5q24	---	---	---	---	IPR006077 // Vinculin/alpha-catenin	12.0207	9.86227
1211643	Rnd2	1372521_at	AI136709	Similar to RhoN (LOC303553) mRNA	28d	chr10q32.1	---	---	---	---	IPR001806 // Ras GTPase superfamily	7.16487	2.54951
1211646	Gclc	1372523_at	AA892770	glutamate-cysteine ligase, catalytic subunit	24h							3.9917	11.8059
1211661	unknown	1372533_at	AI175790	---	24h							4.17952	15.6666
1211682	unknown	1372547_at	AI175034	---	28d							-6.94063	-0.212118
1211708	unknown	1372563_at	AA799488	---	24h and 28d	---	---	---	---	---	---	-9.33387	-11.7846
1211769	Csf1r	1388784_at	BI285793	Similar to Macrophage colony stimulating factor I receptor precursor (CSF-1-R) (Fms proto-oncogene) (c-fms) (LOC307403)	24h	chr18q12.1	---	---	---	---	IPR007110 // Immunoglobulin-like /// IPR000719 // Protein kinase	-4.65926	16.5025
1211790	Cip98	1372434_at	BE098114	cask-interacting protein cip98	28d	---	---	---	---	---	---	28.9073	13.1209
1211803	Uhmk1	1372442_at	BG673216	U2AF homology motif (UHM) kinase 1	24h	---	---	---	---	---	---	-5.62439	-7.02482
1211804	Lrp11_predicted	1372443_at	AI409038	low density lipoprotein receptor-related protein 11 (predicted)	24h							-0.445368	-6.75656
1211824	Mtus1	1372457_at	BF284182	mitochondrial tumor suppressor 1	24h	chr16q12.1	---	---	---	---	---	-4.6201	-8.9414
1211834	Clic4	1388759_at	BM389875	chloride intracellular channel 4	28d	---	---	---	---	---	---	6.30682	2.2435
1211846	unknown	1372472_at	AA859614	---	24h and 28d							11.0416	8.91004
1211869	Gorasp1	1372388_at	AI227930	golgi reassembly stacking protein 1, 65kDa	24h	---	---	---	---	---	---	13.5815	30.8858
1211874	Fbxo18_predicted	1372393_at	AI409506	f-box only protein 18 (predicted)	24h							1.11565	-10.7193
1211896	LOC362261	1372411_at	BE110638	similar to lipin 3	24h							5.21741	21.8704
1211900	Map1lc3b	1372414_at	BI281979	microtubule-associated proteins 1a/1b light chain 3	28d	---	---	---	---	---	---	16.6408	-0.602491
1211932	unknown	1388720_at	BM390713	---	24h							-12.915	-13.3001
1211940	Dnajb1_predicted	1388722_at	AA945704	Similar to heat shock protein 40 (LOC361384) mRNA	24h	chr19q11	---	---	---	---	IPR001623 // Heat shock protein DnaJ N-terminal /// IPR002939 // Chaperone DnaJ C-terminal	14.2698	-16.5799
1211964	Cdc42ep4_predicted	1388730_at	AI407903	cdc42 effector protein (rho gtpase binding) 4 (predicted)	24h	---	---	---	---	---	---	-7.9266	-10.0491
1211972	Armet_predicted	1372352_at	AI170666	arginine-rich, mutated in early stage tumors (predicted)	24h							7.09844	-14.1459
1211973	LOC288526	1372353_at	BE096387	Similar to DNA segment on chromosome X and Y (unique) 155 expressed sequence; DNA segment single copy homologous on X and Y expressed probes; Pseudoautosomal gene XE7 (LOC288526)	28d	chr12q11	---	---	---	---	---	15.4714	-6.24947
1211988	Stch	1372368_at	AI230431	\	28d	---	---	---	---	---	---	-12.954	-1.82923
1212027	Perc64	1372294_at	BI278571	PE responsive protein c63	24h	---	---	---	---	---	---	1.20054	-24.8389
1212038	Aebp1_predicted	1372301_at	BI278482	ae binding protein 1 (predicted)	28d							32.3271	28.7843
1212048	unknown	1372307_at	BI275234	---	28d	---	---	---	---	---	---	14.8848	2.40354
1212051	unknown	1372309_at	BI296558	---	24h	---	---	---	---	---	---	-5.57122	-9.20096
1212058	unknown	1372314_at	AI179677	---	24h	---	---	---	---	---	---	-7.69181	9.24805
1212138	Kpna1	1372183_at	AI230596	karyopherin alpha 1 (importin alpha 5)	28d	---	---	---	---	---	---	-13.7281	0.67342
1212162	unknown	1388656_at	BI294968	---	28d	---	---	---	---	Proteasome_Degradation // GenMAPP	---	-8.0257	-0.437413
1212205	Bloc1s1_predicted	1372137_at	BI279854	biogenesis of lysosome-related organelles complex-1, subunit 1 (predicted)	24h							4.28957	11.7048
1212207	adaptor protein	1372138_at	BM390477	adaptor protein with pleckstrin homology and src homology 2 domains	24h	---	---	---	---	---	---	1.07719	13.8941
1212257	Acy1	1372170_at	AI411530	aminoacylase 1	24h							5.32296	11.2038
1212268	unknown	1388645_at	AI175494	---	28d							-8.20716	-6.1701
1212284	Necap2	1372082_at	BM391772	nuclear factor i/b	28d							9.30678	2.75823
1212286	Ptp4a3_predicted	1372084_at	AI104546	Similar to protein tyrosine phosphatase type IVA member 3 isoform 1; potentially prenylated protein tyrosine phosphatase (LOC362930)	24h	chr7q34	---	---	---	---	---	5.52178	18.9456
1212287	Arl6ip2	1372085_at	AI237657	ADP-ribosylation factor-like 6 interacting protein 2	24h	---	---	---	---	---	---	-5.92071	-9.35057
1212300	unknown	1372098_at	AI172092	---	24h							5.37779	23.1447
1212314	unknown	1372111_at	BI285449	---	28d							8.63798	5.81801
1212324	Usp9x_predicted	1372121_at	BF284408	ubiquitin specific peptidase 9,	24h and 28d	---	---	---	---	---	---	-5.94569	-7.2521
1212365	unknown	1388600_at	AI011713	---	24h							3.21013	7.68357
1212388	LOC287167	1388608_x_at	AI577319	hemoglobin alpha adult chain 1	28d	chr10q12	15671 // oxygen transport // inferred from sequence or structural similarity	---	---	---	IPR000971 // Globin	21.4004	-1.14081
1212400	Art3	1372065_at	AI104393	Similar to ART3 mono(ADP-ribosyl)transferase (LOC305235) mRNA	24h	chr14p22	---	---	---	---	IPR000768 // NAD:arginine ADP-ribosyltransferase ART	15.99	23.0021
1212403	Txndc1	1372067_at	AI179567	Thioredoxin domain-containing protein 1	28d	---	---	---	---	---	---	-9.38912	-0.962158
1212428	unknown	1388575_at	AA943740	---	24h and 28d	---	---	---	---	---	---	-7.09121	-5.57418
1212453	Cxcl12	1388583_at	BF283398	chemokine (c-x-c motif) ligand 12	24h	---	---	---	---	---	IPR001811 // Small chemokine interleukin-8 like	-3.29112	-21.9953
1212519	unknown	1371960_at	AI230548	---	28d	---	---	---	---	---	---	-12.1475	0.0209339
1212532	RGD1303127	1388564_at	BF283612	Similar to hypothetical protein FLJ20436 (LOC302332) mRNA	24h	chrXq32	---	---	---	---	---	-4.3378	-10.4881
1212537	Zfp162	1398339_at	BE109605	zinc finger protein 162	28d	---	---	---	---	---	---	12.4091	-6.34314
1212538	unknown	1371972_at	BM388888	---	24h	---	---	---	---	---	---	4.03896	11.2542
1212576	MGC94190	1371905_at	BM384949	Similar to 0610007L01Rik protein (LOC288616) mRNA	24h	chr12q13	---	---	---	---	---	2.6709	10.8733
1212586	unknown	1388535_at	BF403698	---	24h	---	---	---	---	---	---	-9.6752	-24.0107
1212597	Pkp2	1388539_at	BE113268	plakophilin 2	28d							-42.8341	-22.8925
1212608	unknown	1388542_at	BI283120	---	24h							6.18743	10.1347
1212616	Gtf2i	1371931_at	BI274753	general transcription factor II I	28d	chr12q12	---	---	---	---	IPR004212 // GTF2I-like repeat	7.96989	0.48627
1212620	unknown	1388546_at	AI013328	---	24h							-3.5412	-18.4444
1212624	Dctn2	1371834_at	BF283695	Similar to RIKEN cDNA 2310042E05 (LOC299850) mRNA	28d	chr7q22	---	---	---	---	IPR006996 // Dynamitin	10.7036	4.38917
1212681	Maf	1371883_at	BG376037	Similar to monocyte to macrophage differentiation-associated (LOC303439) mRNA	28d	chr10q26	---	---	---	---	IPR004254 // Hly-III related proteins	-22.0888	-9.7494
1212701	Flnc_predicted	1388496_at	AI103600	filamin c, gamma (actin binding protein 280) (predicted)	24h							40.1504	43.4383
1212797	Gltp_predicted	1388480_at	AI412863	Similar to Glycolipid transfer protein (LOC288707) mRNA	24h	chr12q16	---	---	---	---	---	10.7428	10.7762
1212802	unknown	1388482_at	BM384306	---	28d	---	---	---	---	---	---	17.633	16.9937
1212805	unknown	1371766_at	BE113242	---	28d	---	---	---	---	---	---	6.19246	5.46607
1212806	Smarcd1_predicted	1371767_at	BG380270	swi/snf related, matrix associated, actin dependent regulator of chromatin, subfamily d, member 1 (predicted)	24h							-14.3263	-26.0753
1212819	Sat_mapped	1371774_at	AA893220	spermidine/spermine n1-acetyl transferase (mapped)	24h							4.13523	22.2104
1212838	Pnpla2_predicted	1371697_at	BI278288	Similar to RIKEN cDNA 0610039C21 (LOC368018) mRNA	24h	---	---	---	---	---	IPR002641 // Patatin	4.22353	25.1316
1212854	Sdccag3	1371706_at	AI101371	serologically defined colon cancer antigen 3	28d							8.7899	4.21514
1212867	MGC112883	1371715_at	AI012212	hypothetical protein LOC500651	24h	---	---	---	---	---	---	5.1251	10.1282
1212891	unknown	1388465_at	AA891733	---	24h	---	---	---	---	---	---	-3.23234	-10.7261
1212896	Commd9	1398334_a_at	BF417278	comm domain containing 9	28d							7.99387	9.63419
1212915	Cct4	1371656_at	BI283657	chaperonin subunit 4 (delta)	24h	chr14q22	---	---	---	---	IPR002423 // Chaperonin Cpn60/TCP-1	2.17407	-6.24489
1212960	unknown	1388441_at	BG379987	---	24h	---	---	---	---	---	---	-0.331426	11.8849
1213023	unknown	1371636_at	BE104321	---	28d	---	---	---	---	---	---	-9.93424	-5.88197
1213048	1371543_at	1371543_at	AI170047	Similar to Myotubularin-related protein 2 (LOC315422) mRNA	28d	chr8q11	---	---	---	---	IPR004182 // GRAM domain /// IPR010569 // Myotubularin-related	8.70982	6.07084
1213099	Rbm3	1371583_at	AI598399	RNA binding motif protein 3	24h	chrXq13	---	---	---	---	IPR000504 // RNA-binding region RNP-1 (RNA recognition motif)	-7.31841	26.4221
1213110	Fis1	1371594_at	AA892378	Similar to tetratricopeptide repeat domain 11 (LOC288584) mRNA	24h and 28d	chr12q12	---	---	---	---	---	11.3294	11.9712
1213118	Cd9	1371499_at	AI227627	CD9 antigen	28d	chr4q42	7165 // signal transduction // inferred from sequence or structural similarity	9986 // cell surface // inferred from direct assay /// 16021 // integral to membrane // inferred from electronic annotation	5515 // protein binding // inferred from electronic annotation	---	IPR000301 // CD9/CD37/CD63 antigen	13.3827	2.7289
1213128	Rpl35	1388372_at	AW914118	similar to 60S RIBOSOMAL PROTEIN L35	24h	chr3q11	---	---	---	Ribosomal_Proteins // GenMAPP	IPR001854 // Ribosomal protein L29	0.0183206	5.98907
1213134	Tbrg1	1371509_at	BG666773	transforming growth factor beta regulated gene 1	24h							-0.670256	10.8519
1213145	Eif3s8	1388378_at	AI412236	Similar to RIKEN cDNA 3230401O13 (LOC293484) mRNA	24h	chr1q36	---	---	---	---	IPR008905 // Eukaryotic translation initiation factor 3 subunit 8 N-terminal /// IPR000717 // Proteasome component region PCI	-7.25018	-18.5713
1213146	unknown	1371517_at	BF283627	---	24h	---	---	---	---	---	---	-12.5617	-13.1221
1213215	Gltscr2	1371471_at	BF281741	glioma tumor suppressor candidate region gene 2	24h	chr1q21	---	---	---	---	---	-0.00438943	15.9528
1213228	Eif4g2	1388359_at	AI599478	eukaryotic translation initiation factor 4 gamma 2	28d	chr1q33	---	---	---	---	IPR003891 // Initiation factor eIF-4 gamma MA3 /// IPR003307 // eIF4-gamma/eIF5/eIF2-epsilon	7.26471	0.386081
1213242	Raly	1388363_at	BM389226	hnrnp-associated with lethal yellow	28d	---	---	---	---	---	---	26.6878	4.04537
1213253	Eif4g1	1388322_at	AI170773	Similar to eukaryotic translation initiation factor 4G I (LOC294941) mRNA	28d	chr2q24	---	---	---	---	IPR003890 // Initiation factor eIF-4 gamma middle /// IPR003891 // Initiation factor eIF-4 gamma MA3 /// IPR003307 // eIF4-gamma/eIF5/eIF2-epsilon	16.5444	3.56873
1213257	Nckap1	1371407_at	AI178285	nck-associated protein 1	24h							-3.18786	-5.71629
1213265	Gsn	1371414_at	BI285576	Similar to Gelsolin precursor plasma (Actin-depolymerizing factor) (ADF) (Brevin) (LOC296654) mRNA	28d	chr3p11	---	---	---	---	IPR007123 // Gelsolin region	7.40203	4.49482
1213308	Pea15	1371441_at	BG662875	phosphoprotein enriched in astrocytes 15	24h and 28d							9.94482	12.2953
1213309	Pea15	1388339_at	BE112895	phosphoprotein enriched in astrocytes 15 (predicted)	24h and 28d							11.2337	11.1219
1213313	Lass2	1371444_at	BI284504	longevity assurance homolog 2	28d	---	---	---	---	---	---	8.61847	5.51769
1213328	Ndrg1	1371360_at	BM384099	Similar to cytoplasmic protein Ndr1 (LOC299923) mRNA	28d	chr7q33	---	---	---	---	IPR004142 // Ndr family	11.5934	5.42154
1213331	Gpd1	1371363_at	BI277042	glycerol-3-phosphate dehydrogenase 1 (soluble)	24h	---	---	---	---	---	---	15.3214	32.2779
1213354	Sui1-rs1_predicted	1371378_at	BM389078	Similar to Protein translation factor SUI1 homolog (LOC287703) mRNA	28d	chr10q32.1	---	---	---	---	IPR001950 // Translation initiation factor SUI1	5.95592	3.95769
1213392	Rps20	1371295_at	AW914097	Similar to 40S ribosomal protein S20 (LOC367130) mRNA	24h	chr8q31	---	---	---	---	IPR001848 // Ribosomal protein S10	-0.425186	5.58329
1213400	Rps18	1388296_at	BF281388	ribosomal protein s18	24h							-0.670725	6.28341
1213409	unknown	1388299_at	BF406304	---	24h	---	---	---	---	---	---	-3.20864	-25.4925
1213411	Rplp1	1371307_at	AW914090	Similar to 60S ACIDIC RIBOSOMAL PROTEIN P1 (LOC290990) mRNA	24h and 28d	chr17p14	---	---	---	---	IPR001813 // Ribosomal protein 60S	5.85325	6.17369
1213415	MGC72957	1398324_at	BI279866	similar to 60S ribosomal protein L18a	28d	chr16p14	---	---	---	---	IPR002670 // Ribosomal L18ae protein	6.17462	4.27424
1213432	Ppgb	1371325_at	BM389083	protective protein for beta-galactosidase	24h and 28d							12.4868	9.84994
1213437	Rpl11	1371330_at	BI284252	Similar to 60S ribosomal protein L11 (LOC362631) mRNA	24h	chr5q36	---	---	---	---	IPR002132 // Ribosomal protein L5	1.29982	4.22142
1213441	1371333_at	1371333_at	AI180251	Similar to heterogeneous nuclear ribonucleoprotein D-like; A+U-rich element RNA binding factor (LOC305178) mRNA	24h	chr14p22	---	---	---	---	IPR000504 // RNA-binding region RNP-1 (RNA recognition motif)	2.84109	13.5477
1213518	Cspg2	1371233_at	XM_215451	versican Vint isoform	24h and 28d	---	---	---	---	---	---	211.13	286.527
1213524	Mt1a	1371237_a_at	AF411318	Metallothionein	24h	chr19p12	6882 // zinc ion homeostasis // inferred from electronic annotation /// 7263 // nitric oxide mediated signal transduction // inferred from electronic annotation	5764 // lysosome // inferred from electronic annotation /// 5829 // cytosol // inferred from electronic annotation	5507 // copper ion binding // inferred from electronic annotation /// 8270 // zinc ion binding // inferred from electronic annotation /// 46872 // metal ion binding // inferred from electronic annotation	---	IPR003019 // Metallothionein superfamily	18.1714	76.5388
1213527	Tpm3	1371239_s_at	AF053361	tropomyosin 3, gamma	28d							24.5229	28.3924
1213538	unknown	1388271_at	BM383531	---	24h	---	---	---	---	---	---	23.6294	78.6568
1213540	Xbp1	1371249_at	BF417262	Similar to hepatocarcinogenesis-related transcription factor - rat (LOC289754) mRNA	24h	chr14q21	---	---	---	---	IPR004827 // Basic-leucine zipper (bZIP) transcription factor	8.28824	-11.7331
1213553	Hist1h2ai_predicted	1388276_at	BE113430	Similar to CG31613-PA (LOC364716) mRNA	24h	chr17p11	---	---	---	---	IPR007125 // Histone core	66.2942	104.668
1213580	Nrg1	1371211_a_at	U02315	neuregulin 1	24h	chr16q12.3	9790 // embryonic development // inferred from electronic annotation	16021 // integral to membrane // inferred from electronic annotation	5102 // receptor binding // inferred from electronic annotation /// 8083 // growth factor activity // inferred from electronic annotation	---	IPR007110 // Immunoglobulin-like /// IPR006209 // EGF-like domain /// IPR002154 // Neuregulin	-9.32119	-15.8067
1213662	Lrpap1	1371145_at	Z11995	mRNA encoding 45kDa protein which binds to heymann nephritis antigen gp330	28d	---	---	---	---	---	IPR010483 // Alpha-2-macroglobulin RAP C-terminal	191.96	80.1521
1213679	Mug1	1388229_a_at	M22359	alpha(1)-inhibitor 3 variant I	24h	chr4q42	6954 // inflammatory response // inferred from expression pattern	---	30414 // protease inhibitor activity // traceable author statement	---	IPR002890 // Alpha-2-macroglobulin N-terminal /// IPR001599 // Alpha-2-macroglobulin	79.4806	151.354
1213723	LOC25087	1371124_a_at	M11884	kininogen 1	24h	chr11q23	6954 // inflammatory response // inferred from electronic annotation /// 7596 // blood coagulation // inferred from electronic annotation /// 8217 // regulation of blood pressure // inferred from electronic annotation	5615 // extracellular space // inferred from sequence or structural similarity	4869 // cysteine protease inhibitor activity // inferred from electronic annotation	---	IPR000010 // Cysteine protease inhibitor	105.17	142.475
1213736	Prkar2b	1371133_a_at	M12492	type II cAMP-dependent protein kinase regulatory subunit	28d	---	---	---	---	G_Protein_Signaling // GenMAPP	IPR003117 // cAMP-dependent protein kinase regulator type II PKA R subunit /// IPR000595 // Cyclic nucleotide-binding domain	-13.5876	-9.71263
1213740	Ppm1b	1371136_at	AJ271834	protein phosphatase 1B magnesium dependent beta isoform	28d	chr10	---	---	---	---	IPR001932 // Protein phosphatase 2C-like	-17.6725	-7.21893
1213802	Gria1	1371013_at	NM_031608.1	glutamate receptor, ionotropic, AMPA1	24h	---	---	---	---	---	---	-26.6759	-29.4859
1213847	Map4k3	1371042_at	BG664160	mitogen-activated protein kinase kinase kinase kinase 3	28d	chr6q11	6468 // protein amino acid phosphorylation // inferred from electronic annotation /// 6950 // response to stress // inferred from electronic annotation /// 7243 // protein kinase cascade // inferred from electronic annotation	---	4672 // protein kinase activity // inferred from electronic annotation /// 4674 // protein serine/threonine kinase activity // inferred from electronic annotation /// 4682 // protein kinase CK2 activity // inferred from electronic annotation /// 4691 // cAMP-dependent protein kinase activity // inferred from electronic annotation /// 5083 // small GTPase regulatory/interacting protein activity //…	---	IPR000719 // Protein kinase /// IPR001180 // Citron-like	21.2013	12.617
1213857	Nog	1371052_at	AA859752	noggin	24h	---	1501 // skeletal development // inferred from electronic annotation /// 7389 // pattern specification // inferred from electronic annotation /// 7417 // central nervous system development // inferred from electronic annotation /// 7420 // brain development // inferred from electronic annotation	5615 // extracellular space // inferred from electronic annotation	---	TGF_Beta_Signaling_Pathway // GenMAPP	IPR008717 // Noggin	-0.134357	23.3982
1213861	Kcnj14	1370970_at	AI717104	potassium inwardly-rectifying channel subfamily J member 14	28d	chr1q22	---	---	5242 // inward rectifier potassium channel activity // inferred from direct assay	---	IPR001838 // K+ channel inward rectifier	19.0087	6.06857
1213892	Cml3	1370991_at	AF187814	camello-like 3	24h							-2.7635	43.6906
1213922	Litaf	1370928_at	BI284739	LPS-induced TNF-alpha factor	24h	chr10q11	---	---	---	---	---	2.52159	12.2453
1213930	Xpo1	1388150_at	AW533924	exportin 1 (CRM1 yeast homolog)	24h	chr14q22	6611 // protein-nucleus export // inferred from direct assay /// 9615 // response to virus // inferred from direct assay	---	5515 // protein binding // inferred from direct assay	---	IPR001494 // Importin-beta N-terminal	7.1138	-12.5179
1213955	Bat1a	1388158_at	BG057565	HLA-B-associated transcript 1A	28d	chr20p12	---	---	---	---	IPR001410 // DEAD/DEAH box helicase /// IPR001650 // Helicase C-terminal	9.69812	0.922372
1213996	C4a	1370892_at	BI285347	complement component 4a	24h	chr20p12	6956 // complement activation // inferred from electronic annotation /// 16064 // humoral defense mechanism (sensu Vertebrata) // inferred from electronic annotation	---	---	---	IPR002890 // Alpha-2-macroglobulin N-terminal /// IPR000020 // Anaphylatoxin/fibulin /// IPR001599 // Alpha-2-macroglobulin /// IPR001134 // Netrin C-terminal	20.5523	47.6941
1214007	1370899_at	1370899_at	AI599699	NonO/p54nrb homolog	24h	chr5q36	---	---	---	---	IPR000504 // RNA-binding region RNP-1 (RNA recognition motif)	0.103941	-15.7688
1214009	Csdc2	1388133_at	AA800228	PIPPin protein	28d	chr7q34	6355 // regulation of transcription DNA-dependent // inferred from electronic annotation /// 6397 // mRNA processing // inferred from electronic annotation	5634 // nucleus // inferred from electronic annotation	3677 // DNA binding // inferred from electronic annotation /// 3723 // RNA binding // inferred from physical interaction /// 3725 // double-stranded RNA binding // inferred from sequence or structural similarity	---	IPR002059 // Cold-shock DNA-binding domain	12.1921	10.2117
1214015	Hla-dma	1370904_at	BI301490	major histocompatibility complex class II DM alpha	24h	chr20p12	---	---	---	---	IPR001003 // MHC Class II alpha chain alpha-1 domain /// IPR007110 // Immunoglobulin-like	16.6948	33.3675
1214026	Hspa1a	1370912_at	BI278231	heat shock 70kD protein 1A	28d	chr20p12	6952 // defense response // inferred from direct assay /// 9408 // response to heat // inferred from electronic annotation	---	3754 // chaperone activity // inferred from electronic annotation /// 3773 // heat shock protein activity // traceable author statement /// 5524 // ATP binding // inferred from electronic annotation	---	---	67.0278	-19.4886
1214054	Slc2a1	1370848_at	BI284218	solute carrier family 2 (facilitated glucose transporter) member 1	24h	chr5q36.1	6810 // transport // inferred from electronic annotation /// 6970 // response to osmotic stress // inferred from expression pattern /// 8643 // carbohydrate transport // inferred from electronic annotation /// 15758 // glucose transport // traceable author statement	5622 // intracellular // inferred from electronic annotation /// 5886 // plasma membrane // inferred from electronic annotation /// 16020 // membrane // inferred from electronic annotation /// 16021 // integral to membrane // traceable author statement	5215 // transporter activity // inferred from electronic annotation /// 5351 // sugar porter activity // traceable author statement /// 5355 // glucose transporter activity // inferred from electronic annotation /// 5524 // ATP binding // inferred from electronic annotation	---	IPR005828 // General substrate transporter	0.324469	8.4768
1214056	Hapln2	1370849_at	AI145465	brain link protein 1	24h and 28d	chr2q34	7155 // cell adhesion // inferred from electronic annotation	5578 // extracellular matrix (sensu Metazoa) // inferred from electronic annotation	5540 // hyaluronic acid binding // inferred from electronic annotation	---	IPR007110 // Immunoglobulin-like /// IPR000538 // Link	14.5491	10.9438
1214072	Pdia6	1370859_at	BI284965	protein disulfide isomerase-related protein	24h	---	---	---	---	---	IPR006662 // Thioredoxin type domain	0.501255	-9.4549
1214094	Pdcd6ip	1388120_at	BE328942	programmed cell death 6 interacting protein	28d	---	6915 // apoptosis // inferred from electronic annotation /// 7165 // signal transduction // inferred from electronic annotation /// 8624 // induction of apoptosis by extracellular signals // inferred from physical interaction /// 8630 // DNA damage response signal transduction resulting in induction of apoptosis // inferred from physical interaction	5829 // cytosol // inferred from electronic annotation	---	---	---	13.5998	1.75761
1214095	Aplp2	1388121_at	M31322	sperm membrane protein (YWK-II)	28d	---	---	---	---	---	IPR008154 // Amyloid A4 extracellular region /// IPR002223 // Pancreatic trypsin inhibitor (Kunitz)	11.6949	3.79485
1214112	Retsat	1370806_at	AF465614	hypothetical protein RMT-7	24h	chr4q33	---	---	---	---	---	6.08898	14.3975
1214115	Tubg1	1370809_at	AB015946	tubulin gamma 1	28d	chr10q32.1	---	930 // gamma-tubulin complex // inferred from direct assay	---	---	IPR003008 // Tubulin/FtsZ GTPase /// IPR008280 // Tubulin/FtsZ C-terminal	11.0425	4.3024
1214123	Sec11l3	1370817_at	AB022714	signal peptidase 21kDa subunit	28d	chr18q12.1	---	---	---	---	IPR000508 // Peptidase S26 signal peptidase I	-6.67281	-3.59696
1214190	Foxe3	1370797_at	L13207	Similar to forkhead transcription factor FOXE3 (LOC313505) mRNA	28d	chr5q36	---	---	---	---	IPR001766 // Fork head transcription factor	-59.9022	-29.1373
1214209	Slc34a1	1370745_at	AB013454	ribosomal protein L17	28d	chr18q12.3	---	---	---	Ribosomal_Proteins // GenMAPP	IPR003841 // Na+/Pi-cotransporter	9.28953	10.4796
1214218	LOC257642	1370751_at	U77931	rRNA promoter binding protein	28d	---	---	---	---	---	---	-22.5654	-9.57365
1214302	Cnp1	1370693_a_at	M18630	cyclic nucleotide phosphodiesterase 1	28d	chr10q32.1	---	---	---	---	IPR008431 // Cyclic nucleotide phosphodiesterase	9.65356	1.02635
1214324	LOC191574	1370708_a_at	M61937	3-alpha-hydroxysteroid dehydrogenase	28d	chr17q12.3	---	---	---	Glucocorticoid_Mineralocorticoid_Metabolism // GenMAPP	IPR001395 // Aldo/keto reductase	-48.7939	6.62189
1214360	Trpv1	1370675_at	AF158248	transient receptor potential cation channel subfamily V member 1	24h	chr10q24	---	---	5261 // cation channel activity // inferred from direct assay	---	IPR002110 // Ankyrin	135.078	168.658
1214361	Cfh	1370676_at	AF436847	complement component factor h	24h	chr13q13	30449 // regulation of complement activation // inferred from direct assay	---	---	---	IPR000436 // Sushi domain/SCR domain/CCP module	-65.1211	-70.6262
1214371	Ttl	1388028_at	AF207605	tubulin tyrosine ligase	28d	chr3q36	---	---	4835 // tubulin-tyrosine ligase activity // inferred from direct assay	---	IPR004344 // Tubulin-tyrosine ligase	-40.4214	-38.1654
1214373	Tspy	1370626_at	AF074880	testis specific protein Y-linked	28d	chrY	---	---	---	---	IPR002164 // Nucleosome assembly protein (NAP)	-44.8995	-36.6988
1214413	Obp1f	1388014_at	J03093	Rat odorant-binding protein mRNA, complete cds.	28d	---	---	---	---	---	IPR000566 // Lipocalin-related protein and Bos/Can/Equ allergen	257.976	132.517
1214457	Pde4d	1370569_at	BF565001	phosphodiesterase 4D	24h	chr2q16	7165 // signal transduction // inferred from electronic annotation /// 8277 // regulation of G-protein coupled receptor protein signaling pathway // inferred from direct assay	---	3824 // catalytic activity // inferred from electronic annotation /// 4112 // cyclic-nucleotide phosphodiesterase activity // inferred from direct assay /// 4114 // 3' 5'-cyclic-nucleotide phosphodiesterase activity // inferred from electronic annotation /// 16787 // hydrolase activity // inferred from electronic annotation	G_Protein_Signaling // GenMAPP	IPR002073 // 3'5'-cyclic nucleotide phosphodiesterase	-2.92659	-20.5928
1214509	Nr1d2	1370540_at	U15660	nuclear receptor subfamily 1 group D member 2	28d	chr15p16	6355 // regulation of transcription DNA-dependent // inferred from electronic annotation	5634 // nucleus // inferred from electronic annotation	3677 // DNA binding // inferred from electronic annotation /// 3700 // transcription factor activity // inferred from electronic annotation /// 3707 // steroid hormone receptor activity // inferred from electronic annotation /// 4872 // receptor activity // inferred from electronic annotation /// 4879 // ligand-dependent nuclear receptor activity // inferred from electronic annotation	Nuclear_Receptors // GenMAPP	IPR001628 // Zn-finger C4-type steroid receptor /// IPR000536 // Ligand-binding domain of nuclear hormone receptor	-17.0565	-16.8461
1214510	Nr1d2	1370541_at	U20796	nuclear receptor subfamily 1 group D member 2	28d	chr15p16	6355 // regulation of transcription DNA-dependent // inferred from electronic annotation	5634 // nucleus // inferred from electronic annotation	3677 // DNA binding // inferred from electronic annotation /// 3700 // transcription factor activity // inferred from electronic annotation /// 3707 // steroid hormone receptor activity // inferred from electronic annotation /// 4872 // receptor activity // inferred from electronic annotation /// 4879 // ligand-dependent nuclear receptor activity // inferred from electronic annotation	Nuclear_Receptors // GenMAPP	IPR001628 // Zn-finger C4-type steroid receptor /// IPR000536 // Ligand-binding domain of nuclear hormone receptor	-13.7956	-6.58327
1214515	Unc13c	1370546_at	U75361	unc-13 homolog C (C. elegans)	24h	chr8q24	46928 // regulation of neurotransmitter secretion // traceable author statement	5886 // plasma membrane // inferred from direct assay	---	---	IPR002219 // Protein kinase C phorbol ester/diacylglycerol binding /// IPR000008 // C2 domain /// IPR010439 // Protein of unknown function DUF1041	-1.37021	-14.4201
1214531	Calcb	1370562_at	M11596	calcitonin-related polypeptide beta	24h	chr1q34	---	5576 // extracellular // inferred from electronic annotation	5179 // hormone activity // inferred from electronic annotation	---	IPR001693 // Calcitonin-like	1.62382	-39.6883
1214555	Ifitm3	1387995_a_at	BI285494	interferon induced transmembrane protein 2 (1-8D)	24h	chr1q37	---	---	---	---	IPR007593 // Interferon-induced transmembrane protein	3.0863	27.4428
1214563	Pmp22	1370504_a_at	AW252810	peripheral myelin protein 22	28d	chr10q22	7050 // cell cycle arrest // inferred from electronic annotation /// 30154 // cell differentiation // inferred from direct assay /// 42552 // myelination // inferred from direct assay	5615 // extracellular space // inferred from electronic annotation /// 5923 // tight junction // inferred from direct assay /// 16020 // membrane // inferred from electronic annotation /// 16021 // integral to membrane // inferred from electronic annotation	---	---	IPR004031 // PMP-22/EMP/MP20 and claudin family	28.1363	19.9164
1214596	Slc13a1	1370468_at	AI454619	solute carrier family 13 member 1	28d	chr4q22	6810 // transport // inferred from electronic annotation /// 6814 // sodium ion transport // inferred from electronic annotation /// 8272 // sulfate transport // inferred from electronic annotation	5615 // extracellular space // inferred from electronic annotation /// 5887 // integral to plasma membrane // inferred from electronic annotation /// 5903 // brush border // inferred from physical interaction /// 16020 // membrane // inferred from electronic annotation /// 16021 // integral to membrane // inferred from electronic annotation	5215 // transporter activity // inferred from electronic annotation /// 8271 // sulfate porter activity // inferred from electronic annotation /// 15293 // symporter activity // inferred from electronic annotation /// 15382 // sodium:sulfate symporter activity // inferred from direct assay	---	IPR001898 // Sodium/sulphate symporter	157.629	67.4277
1214619	Cd244	1370483_at	AF209406	CD244 natural killer cell receptor 2B4	24h and 28d	chr13q24	46649 // lymphocyte activation // inferred from sequence or structural similarity	---	4872 // receptor activity // inferred from electronic annotation	---	---	195.276	172.784
1214638	Kcnc2	1370439_a_at	M34052	K+ channel protein (KShIIIA)	28d	---	---	---	---	---	IPR005821 // Ion transport protein /// IPR003131 // K+ channel tetramerisation	-17.9847	-9.35334
1214639	Slc15a4	1370440_at	AB000280	peptide/histidine transporter	28d	chr12q14	---	---	---	---	IPR000109 // TGF-beta receptor type I/II extracellular region	8.6368	-5.58215
1214644	Spink3	1387967_at	M27883	pancreatic secretory trypsin inhibitor type II (PSTI-II)	24h	---	---	---	---	---	IPR002350 // Serine protease inhibitor Kazal type	102.769	135.786
1214656	Mapk8ip	1387971_a_at	AF092450	mitogen activated protein kinase 8 interacting protein	28d	chr3q24	6916 // anti-apoptosis // inferred from direct assay /// 7165 // signal transduction // traceable author statement	---	---	---	IPR001452 // SH3 /// IPR006020 // Phosphotyrosine interaction domain	15.4882	0.468268
1214662	Olfm3	1370455_a_at	AF442822	olfactomedin 3	28d	chr2q41	42462 // eye photoreceptor cell development // inferred from direct assay	5871 // kinesin complex // inferred from electronic annotation	---	---	IPR003112 // Olfactomedin-like	-13.2929	-8.97712
1214677	Daf1	1387951_at	AB032395	decay-accelarating factor	24h	chr13q13	---	---	4857 // enzyme inhibitor activity // inferred from direct assay	---	IPR000436 // Sushi domain/SCR domain/CCP module	-14.0997	-36.1423
1214741	Gpm6b	1370389_at	AB036421	glycoprotein m6b	28d	chrXq31	---	---	---	---	IPR001614 // Myelin proteolipid protein PLP	7.44847	3.92261
1214789	Pmf31	1387929_at	AB020504	PMF32 protein	24h and 28d	---	---	---	---	---	---	-21.3871	-9.76043
1214810	Pik4ca	1370318_at	U39572	phosphatidylinositol 4-kinase catalytic alpha polypeptide	28d	chr11q23	---	30660 // Golgi vesicle membrane // inferred from direct assay	4430 // 1-phosphatidylinositol 4-kinase activity // inferred from direct assay	---	IPR001263 // Phosphoinositide 3-kinase accessory domain PIK /// IPR000403 // Phosphatidylinositol 3- and 4-kinase	7.43611	2.63017
1214813	Mawbp	1370320_at	AY083160	MAWD binding protein	24h and 28d	chr20p11	---	---	---	---	IPR003719 // Phenazine biosynthesis PhzC/PhzF protein	13.6786	14.1968
1214814	Pdcd8	1370321_at	AF262320	programmed cell death 8 (apoptosis-inducing factor)	24h	chrXq35	6309 // DNA fragmentation during apoptosis // inferred from physical interaction /// 30263 // apoptotic chromosome condensation // inferred from physical interaction	5634 // nucleus // inferred from direct assay /// 5739 // mitochondrion // inferred from direct assay	---	---	IPR001327 // FAD-dependent pyridine nucleotide-disulphide oxidoreductase	8.36209	11.6755
1214832	Igf1	1370333_a_at	M15481	insulin-like growth factor 1	28d	chr7q12-q13	7399 // neurogenesis // inferred from electronic annotation /// 7582 // physiological process // inferred from electronic annotation /// 9887 // organogenesis // inferred from electronic annotation /// 10001 // glial cell differentiation // inferred from electronic annotation /// 48009 // insulin-like growth factor receptor signaling pathway // inferred from electronic annotation	5576 // extracellular // inferred from electronic annotation	5179 // hormone activity // inferred from electronic annotation /// 8083 // growth factor activity // traceable author statement	---	IPR004825 // Insulin/IGF/relaxin	34.9891	-23.8829
1214854	Tubb5	1370290_at	AB011679	class I beta-tubulin	28d	---	---	---	---	---	IPR003008 // Tubulin/FtsZ GTPase /// IPR008280 // Tubulin/FtsZ C-terminal	13.2804	6.53014
1214896	Ivd	1370232_at	NM_012592.1	isovaleryl Coenzyme A dehydrogenase	24h	---	---	---	---	---	IPR006092 // Acyl-CoA dehydrogenase N-terminal /// IPR006091 // Acyl-CoA dehydrogenase central domain /// IPR006090 // Acyl-CoA dehydrogenase C-terminal	7.48285	13.3669
1214904	Hba-a1	1370239_at	AI179404	hemoglobin alpha adult chain 1	28d	chr10q12	15671 // oxygen transport // inferred from sequence or structural similarity	---	---	---	IPR000971 // Globin	19.3302	-0.264632
1214905	Hba-a1	1370240_x_at	AI179404	hemoglobin alpha adult chain 1	28d	chr10q12	15671 // oxygen transport // inferred from sequence or structural similarity	---	---	---	IPR000971 // Globin	16.9775	-0.908493
1214927	Mtdh	1370262_at	AI706785	LYRIC	24h	chr7q22	---	---	---	---	---	6.73512	16.2867
1214946	Hprt	1370280_at	M86443	hypoxanthine guanine phosphoribosyl transferase	28d	chrXq36	6166 // purine ribonucleoside salvage // inferred from electronic annotation /// 9116 // nucleoside metabolism // inferred from electronic annotation	5737 // cytoplasm // inferred from electronic annotation	287 // magnesium ion binding // inferred from electronic annotation /// 4422 // hypoxanthine phosphoribosyltransferase activity // inferred from sequence or structural similarity /// 16740 // transferase activity // inferred from electronic annotation /// 16757 // transferase activity transferring glycosyl groups // inferred from electronic annotation	---	IPR000836 // Phosphoribosyltransferase	-6.73792	-4.54871
1214948	Csrp2	1370282_at	U44948	cysteine and glycine-rich protein 2	24h	chr7q13	7275 // development // inferred from electronic annotation /// 30154 // cell differentiation // inferred from electronic annotation /// 45445 // myoblast differentiation // inferred from expression pattern	5634 // nucleus // inferred from electronic annotation	---	---	IPR001781 // Zn-binding protein LIM	-2.4995	13.3167
1214949	Hspa5	1370283_at	M14050	heat shock 70kD protein 5	24h	chr3p11	---	5783 // endoplasmic reticulum // traceable author statement	3773 // heat shock protein activity // inferred from sequence or structural similarity /// 5524 // ATP binding // inferred from electronic annotation	---	IPR001023 // Heat shock protein Hsp70	5.53051	-19.1447
1214952	Cfl1	1370184_at	BG666614	cofilin 1	28d	chr1q43	---	5622 // intracellular // inferred from electronic annotation /// 5634 // nucleus // inferred from electronic annotation /// 5856 // cytoskeleton // inferred from electronic annotation	3779 // actin binding // inferred from electronic annotation	G13_Signaling_Pathway // GenMAPP	IPR002108 // Actin-binding cofilin/tropomyosin type	7.84452	6.21476
1214962	Dbp	1387874_at	AI230048	D site albumin promoter binding protein	28d	chr1q22	6355 // regulation of transcription DNA-dependent // inferred from electronic annotation /// 7622 // rhythmic behavior // inferred from electronic annotation /// 7623 // circadian rhythm // inferred from electronic annotation /// 42127 // regulation of cell proliferation // inferred from expression pattern	5634 // nucleus // inferred from electronic annotation	3677 // DNA binding // inferred from electronic annotation /// 16563 // transcriptional activator activity // traceable author statement	---	---	-21.8717	5.40616
1214976	Calb1	1370201_at	X04280	calbindin 1	24h and 28d	chr5q13	42359 // vitamin D metabolism // traceable author statement	---	5509 // calcium ion binding // traceable author statement	---	IPR002048 // Calcium-binding EF-hand	-16.4668	-9.30711
1214982	Slco1c1	1370205_at	BE118954	solute carrier organic anion transporter family member 1c1	24h	chr4q44	6810 // transport // inferred from electronic annotation /// 6811 // ion transport // inferred from electronic annotation /// 15721 // bile acid transport // inferred from direct assay	16020 // membrane // inferred from electronic annotation /// 16021 // integral to membrane // inferred from electronic annotation	5215 // transporter activity // inferred from electronic annotation /// 15125 // bile acid transporter activity // inferred from direct assay	---	IPR004157 // Organic anion transporter polypeptide (OATP) C-terminal	5.52218	-9.39283
1214993	LOC29206	1370213_at	BI282111	nuclease sensitive element binding protein 1	28d	chr1q35	6355 // regulation of transcription DNA-dependent // inferred from electronic annotation	5634 // nucleus // inferred from electronic annotation	3677 // DNA binding // inferred from electronic annotation	---	IPR002059 // Cold-shock DNA-binding domain	12.5166	4.55334
1214996	Pvalb	1370214_at	AI175539	parvalbumin	28d	chr7q34	7517 // muscle development // inferred from electronic annotation	30424 // axon // inferred from electronic annotation	5509 // calcium ion binding // inferred from sequence or structural similarity	---	IPR002048 // Calcium-binding EF-hand	12.3578	12.6579
1215002	Cyba	1370219_at	AI232788	cytochrome b-245 alpha polypeptide	24h	chr19q12	6118 // electron transport // inferred from electronic annotation /// 6800 // oxygen and reactive oxygen species metabolism // traceable author statement	16020 // membrane // inferred from electronic annotation	16491 // oxidoreductase activity // inferred from electronic annotation	Oxidative_Stress // GenMAPP	IPR007732 // Cytochrome b558 alpha-subunit	9.53504	18.5671
1215011	Cstb	1370226_at	AI409867	cystatin B	24h	chr20p12	42981 // regulation of apoptosis // inferred from expression pattern	---	4869 // cysteine protease inhibitor activity // traceable author statement	---	IPR000010 // Cysteine protease inhibitor	6.29023	9.29641
1215012	Rps9	1387888_at	AA799768	Similar to ribosomal protein S9; 40S ribosomal protein S9 (LOC300278) mRNA	24h	chrXq14	---	---	---	Ribosomal_Proteins // GenMAPP	IPR001912 // Ribosomal protein S4 /// IPR002942 // RNA-binding S4	2.25688	3.8016
1215031	Lyz	1370154_at	L12458	lysozyme	24h	chr7q22	---	---	---	---	IPR001916 // Glycoside hydrolase family 22	16.0899	36.9498
1215033	Col1a2	1370155_at	BM388837	procollagen type I alpha 2	28d	chr4q13	---	5578 // extracellular matrix (sensu Metazoa) // inferred from electronic annotation /// 5581 // collagen // inferred from electronic annotation	5201 // extracellular matrix structural constituent // inferred from electronic annotation	Inflammatory_Response_Pathway // GenMAPP	IPR000885 // Fibrillar collagen C-terminal /// IPR008160 // Collagen triple helix repeat	77.0149	11.6178
1215067	Atp1b3	1398300_at	BI303655	ATPase Na+/K+ transporting beta 3 polypeptide	28d	chr8q31	6813 // potassium ion transport // inferred from electronic annotation /// 6814 // sodium ion transport // inferred from electronic annotation	5890 // sodium:potassium-exchanging ATPase complex // inferred from electronic annotation /// 16020 // membrane // inferred from electronic annotation /// 16021 // integral to membrane // inferred from electronic annotation	5391 // sodium:potassium-exchanging ATPase activity // traceable author statement	---	IPR000402 // Na+/K+ ATPase beta subunit	8.60217	3.99875
1215072	Nudt4	1370180_at	AA891213	diphosphoinositol polyphosphate phosphohydolase type II	24h	chr7q13	30384 // phosphoinositide metabolism // non-traceable author statement	---	8486 // diphosphoinositol-polyphosphate diphosphatase activity // inferred from sequence or structural similarity	---	IPR000086 // NUDIX hydrolase	-4.73308	-9.53174
1215219	Stmn2	1370041_at	NM_053440	stathmin-like 2	24h	chr2q23	7242 // intracellular signaling cascade // inferred from electronic annotation	5871 // kinesin complex // inferred from electronic annotation /// 16020 // membrane // inferred from electronic annotation	---	---	IPR000956 // Stathmin	-0.37827	-5.60718
1215258	Pdia4	1370007_at	NM_053849	protein disulfide isomerase related protein (calcium-binding protein intestinal-related)	24h	chr4q24	---	---	3756 // protein disulfide isomerase activity // inferred from direct assay	---	IPR006662 // Thioredoxin type domain	16.8314	37.584
1215265	Stx4a	1370014_at	NM_031125	syntaxin 4A (placental)	28d	chr1q36	6836 // neurotransmitter transport // inferred from electronic annotation /// 6886 // intracellular protein transport // inferred from electronic annotation /// 16081 // synaptic vesicle docking during exocytosis // inferred from direct assay /// 46907 // intracellular transport // non-traceable author statement	5871 // kinesin complex // inferred from electronic annotation /// 16020 // membrane // inferred from electronic annotation /// 16021 // integral to membrane // inferred from electronic annotation /// 19897 // extrinsic to plasma membrane // inferred from sequence or structural similarity	8565 // protein transporter activity // inferred from electronic annotation	---	IPR006011 // Syntaxin N-terminal /// IPR000727 // Target SNARE coiled-coil domain	8.92246	3.85315
1215270	Sult1a1	1370019_at	AF394783	sulfotransferase family 1A phenol-preferring member 1	24h	chr1q35-q37	8202 // steroid metabolism // inferred from electronic annotation /// 17144 // drug metabolism // traceable author statement	5829 // cytosol // traceable author statement	4062 // aryl sulfotransferase activity // inferred from electronic annotation /// 8146 // sulfotransferase activity // inferred from electronic annotation /// 16740 // transferase activity // inferred from electronic annotation	Sulfur metabolism // KEGG	IPR000863 // Sulfotransferase	12.3026	39.1193
1215282	Cryab	1370026_at	NM_012935	Crystallin, alpha polypeptide 2	28d	---	---	---	---	---	IPR003090 // Crystallin N-terminal /// IPR002068 // Heat shock protein Hsp20	15.7027	5.8163
1215312	Prpsap2	1369978_at	NM_057131	phosphoribosyl pyrophosphate synthetase-associated protein 2	24h	chr10q23	9116 // nucleoside metabolism // inferred from electronic annotation /// 9165 // nucleotide biosynthesis // inferred from electronic annotation	---	4749 // ribose-phosphate diphosphokinase activity // inferred from electronic annotation	---	IPR000836 // Phosphoribosyltransferase	5.05872	13.5513
1215338	Ppib	1369934_at	NM_022536	cyclophilin B	28d	chr8q24	---	---	---	---	IPR002130 // Peptidyl-prolyl cis-trans isomerase cyclophilin type	4.94737	3.93878
1215349	Dap	1369941_at	NM_022526	death-associated protein	24h and 28d	chr2q22	---	---	---	---	---	18.4507	17.8459
1215352	Tgm2	1369943_at	NM_019386	tissue-type transglutaminase	24h and 28d	chr3q42	6917 // induction of apoptosis // inferred from direct assay	---	3810 // protein-glutamine gamma-glutamyltransferase activity // inferred from direct assay	---	IPR001102 // Protein-glutamine gamma-glutamyltransferase /// IPR002931 // Transglutaminase-like domain	44.8898	58.1986
1215354	Marcksl1	1369944_at	NM_030862	MARCKS-like protein	24h	chr5q36	16192 // vesicle-mediated transport // inferred from direct assay	---	---	---	IPR002101 // Myristoylated alanine-rich C-kinase substrate MARCKS	6.32299	6.93388
1215356	Ilk	1387777_at	NM_133409	integrin-linked kinase	24h and 28d	chr1q33	---	---	4674 // protein serine/threonine kinase activity // inferred from direct assay /// 4871 // signal transducer activity // inferred from direct assay	---	IPR002110 // Ankyrin /// IPR000719 // Protein kinase	8.11513	9.04403
1215368	Cd24	1369953_a_at	BI285141	CD24 antigen	24h	chr20q13	6952 // defense response // inferred from electronic annotation	5615 // extracellular space // inferred from electronic annotation /// 5886 // plasma membrane // inferred from electronic annotation /// 16020 // membrane // inferred from electronic annotation	---	---	---	-3.91917	-11.3222
1215378	Fxyd1	1369960_at	NM_031648	FXYD domain-containing ion transport regulator 1	24h and 28d	chr1q21	6811 // ion transport // inferred from sequence or structural similarity /// 6874 // calcium ion homeostasis // inferred from direct assay /// 6936 // muscle contraction // inferred from direct assay	16020 // membrane // inferred from electronic annotation /// 16021 // integral to membrane // traceable author statement	5216 // ion channel activity // inferred from sequence or structural similarity	---	IPR000272 // FXYD protein	15.3641	28.0042
1215391	Onecut1	1387760_a_at	NM_022671	one cut domain family member 1	28d	chr8q24-q31	6006 // glucose metabolism // inferred from electronic annotation /// 6355 // regulation of transcription DNA-dependent // inferred from electronic annotation /// 7492 // endoderm development // inferred from electronic annotation /// 30154 // cell differentiation // inferred from electronic annotation	5634 // nucleus // inferred from electronic annotation /// 5667 // transcription factor complex // inferred from electronic annotation	3677 // DNA binding // inferred from electronic annotation /// 3700 // transcription factor activity // inferred from electronic annotation	---	IPR003350 // Homeodomain protein CUT /// IPR001356 // Homeobox	189.471	119.891
1215409	LOC246120	1369922_at	NM_139255	RDCR-0918-3 protein	28d	chr12q16	---	---	---	---	IPR007000 // Laminin A	28.5104	12.0135
1215420	Id3	1387769_a_at	AF000942	Inhibitor of DNA binding 3 dominant negative helix-loop-helix protein	24h and 28d	chr5q36	---	5634 // nucleus // inferred from electronic annotation	---	---	IPR001092 // Basic helix-loop-helix dimerization domain bHLH	27.1476	11.7613
1215505	Htr1b	1387741_at	NM_022225	5-hydroxytryptamine (serotonin) receptor 1B	28d	chr8q31	7186 // G-protein coupled receptor protein signaling pathway // inferred from electronic annotation	16021 // integral to membrane // inferred from electronic annotation	1584 // rhodopsin-like receptor activity // inferred from electronic annotation /// 4930 // G-protein coupled receptor activity // inferred from electronic annotation /// 4935 // adrenoceptor activity // inferred from electronic annotation /// 4983 // neuropeptide Y receptor activity // inferred from electronic annotation /// 4993 // serotonin receptor activity // inferred from electronic annotat…	---	IPR000276 // Rhodopsin-like GPCR superfamily	94.9383	14.929
1215510	Expi	1387715_at	NM_133537	extracellular proteinase inhibitor	28d	chr10q26	---	---	---	---	IPR008197 // Whey acidic protein core region	189.132	131.535
1215528	Adora1	1387721_at	NM_017155	adenosine A1 receptor	24h	chr13q13	7186 // G-protein coupled receptor protein signaling pathway // inferred from electronic annotation	5886 // plasma membrane // inferred from direct assay /// 16021 // integral to membrane // inferred from electronic annotation	1584 // rhodopsin-like receptor activity // inferred from electronic annotation /// 1610 // A1 adenosine receptor activity G-protein coupled // traceable author statement /// 4930 // G-protein coupled receptor activity // inferred from electronic annotation	GPCRs_Other // GenMAPP /// Nucleotide_GPCRs // GenMAPP	IPR000276 // Rhodopsin-like GPCR superfamily	6.87732	11.1908
1215546	Hspa2	1369841_at	NM_021863	testis-specific heat shock protein-related gene hst70	24h and 28d	chr6q24	---	---	---	---	IPR001023 // Heat shock protein Hsp70	17.7263	12.5502
1215553	Galr1	1387702_at	U30290	galanin receptor 1	28d	chr18q12.3	7186 // G-protein coupled receptor protein signaling pathway // inferred from electronic annotation	16021 // integral to membrane // traceable author statement	1584 // rhodopsin-like receptor activity // inferred from electronic annotation /// 4930 // G-protein coupled receptor activity // inferred from electronic annotation /// 4966 // galanin receptor activity // inferred from direct assay /// 42923 // neuropeptide binding // inferred from direct assay	GPCRs_Class_A_Rhodopsin-like // GenMAPP /// Peptide_GPCRs // GenMAPP	IPR000276 // Rhodopsin-like GPCR superfamily	-57.842	-10.292
1215580	Ccr3	1369808_at	NM_053958	chemokine (C-C) receptor 3	24h	chr8q32	6954 // inflammatory response // non-traceable author statement	5737 // cytoplasm // inferred from direct assay	4950 // chemokine receptor activity // traceable author statement	GPCRs_Class_A_Rhodopsin-like // GenMAPP /// Peptide_GPCRs // GenMAPP	IPR000276 // Rhodopsin-like GPCR superfamily	31.383	127.311
1215685	RragB	1369696_at	NM_053972	Ras-related GTP binding B	28d	chrXq14	---	---	5525 // GTP binding // inferred from direct assay	---	IPR006762 // Gtr1/RagA G protein	7.55069	2.61395
1215739	Cd200	1369670_at	NM_031518	antigen identified by monoclonal antibody MRC OX-2	28d	chr11q21-q22	---	5615 // extracellular space // inferred from electronic annotation /// 16021 // integral to membrane // inferred from electronic annotation	---	---	IPR007110 // Immunoglobulin-like	-7.84416	-1.54041
1215749	Cnr1	1369677_at	X55812	cannabinoid receptor 1 (brain)	24h and 28d	chr5q21	7186 // G-protein coupled receptor protein signaling pathway // inferred from electronic annotation	16021 // integral to membrane // inferred from electronic annotation	1584 // rhodopsin-like receptor activity // inferred from electronic annotation /// 4930 // G-protein coupled receptor activity // inferred from electronic annotation /// 4949 // cannabinoid receptor activity // inferred from electronic annotation	GPCRs_Class_A_Rhodopsin-like // GenMAPP /// Small_ligand_GPCRs // GenMAPP	IPR000276 // Rhodopsin-like GPCR superfamily	-10.9034	-10.5479
1215766	Sv2b	1369628_at	BG672437	synaptic vesicle glycoprotein 2 b	28d	chr1q31	1504 // neurotransmitter uptake // traceable author statement	8021 // synaptic vesicle // inferred from direct assay /// 16020 // membrane // inferred from direct assay	5215 // transporter activity // inferred from sequence or structural similarity	---	IPR005828 // General substrate transporter	46.34	42.9553
1215801	Thy1	1369651_at	NM_012673	Thymus cell surface antigen	28d	---	---	---	---	---	IPR007110 // Immunoglobulin-like	10.7698	-6.26398
1215802	Thy1	1369652_at	AI145313	Thymus cell surface antigen	28d	---	---	---	---	---	IPR007110 // Immunoglobulin-like	6.73187	-1.28505
1215805	Prkaa2	1369654_at	NM_023991	protein kinase AMP-activated alpha 2 catalytic subunit	28d	chr5q34	6468 // protein amino acid phosphorylation // inferred from electronic annotation /// 6633 // fatty acid biosynthesis // inferred from electronic annotation /// 6950 // response to stress // inferred from direct assay /// 19216 // regulation of lipid metabolism // inferred from direct assay	5634 // nucleus // traceable author statement	4672 // protein kinase activity // inferred from electronic annotation /// 4674 // protein serine/threonine kinase activity // inferred from electronic annotation /// 4713 // protein-tyrosine kinase activity // inferred from electronic annotation /// 5524 // ATP binding // inferred from electronic annotation /// 16740 // transferase activity // inferred from electronic annotation	Fatty_Acid_Synthesis // GenMAPP	IPR000719 // Protein kinase	-36.743	7.39378
1215861	Igfbp6	1387625_at	NM_013104	Insulin-like growth factor binding protein 6	28d	---	---	---	---	---	IPR000867 // Insulin-like growth factor-binding protein IGFBP /// IPR000716 // Thyroglobulin type-1	17.6088	17.13
1215924	Tpm3	1387617_at	NM_057208	tropomyosin 3 gamma	24h and 28d	chr2q34	---	---	---	---	IPR000533 // Tropomyosin	31.1154	23.2194
1215957	Bcat1	1369520_a_at	NM_017253	branched chain aminotransferase 1 cytosolic	24h	chr4q44	8152 // metabolism // inferred from electronic annotation /// 9081 // branched chain family amino acid metabolism // inferred from electronic annotation /// 9082 // branched chain family amino acid biosynthesis // inferred from electronic annotation	---	3824 // catalytic activity // inferred from electronic annotation /// 4084 // branched-chain-amino-acid transaminase activity // traceable author statement /// 8483 // transaminase activity // inferred from electronic annotation /// 16740 // transferase activity // inferred from electronic annotation	---	IPR001544 // Aminotransferase class IV	-21.0558	-33.5177
1215972	Casp12	1387605_at	NM_130422	caspase 12	28d	chr8q11	6915 // apoptosis // traceable author statement	---	30693 // caspase activity // traceable author statement	---	IPR001309 // Caspase-1 p20	56.455	32.295
1216073	Stxbp3	1369414_at	NM_053637	syntaxin binding protein 3	24h	chr2q34	---	---	---	---	IPR001619 // Sec1-like protein	2.14296	10.2053
1216077	Opcml	1369417_a_at	NM_053848	opioid-binding protein/cell adhesion molecule-like	24h	chr8q13	7155 // cell adhesion // inferred from electronic annotation	---	---	---	IPR007110 // Immunoglobulin-like	-5.51105	-21.3613
1216088	Htr3a	1369428_a_at	U28430	5-hydroxytryptamine (serotonin) receptor 3a	28d	chr8q23	6810 // transport // inferred from electronic annotation /// 6811 // ion transport // inferred from electronic annotation /// 7268 // synaptic transmission // traceable author statement	5615 // extracellular space // inferred from electronic annotation /// 5887 // integral to plasma membrane // traceable author statement /// 16020 // membrane // inferred from electronic annotation /// 16021 // integral to membrane // inferred from electronic annotation	4872 // receptor activity // inferred from electronic annotation /// 5216 // ion channel activity // inferred from electronic annotation /// 5230 // extracellular ligand-gated ion channel activity // inferred from electronic annotation /// 5232 // serotonin-activated cation-selective channel activity // inferred from direct assay /// 30594 // neurotransmitter receptor activity // inferred from el…	---	IPR006202 // Neurotransmitter-gated ion-channel ligand binding domain /// IPR006029 // Neurotransmitter-gated ion-channel transmembrane region	29.1239	13.6797
1216121	Pla2g4a	1387566_at	NM_133551	phospholipase A2 group IVA (cytosolic calcium-dependent)	24h	chr13q21	6508 // proteolysis and peptidolysis // inferred from electronic annotation /// 9395 // phospholipid catabolism // inferred from electronic annotation /// 16042 // lipid catabolism // inferred from electronic annotation	---	4289 // subtilase activity // inferred from electronic annotation /// 4620 // phospholipase activity // inferred from electronic annotation /// 4622 // lysophospholipase activity // inferred from electronic annotation /// 4623 // phospholipase A2 activity // traceable author statement /// 16787 // hydrolase activity // inferred from electronic annotation	---	IPR000008 // C2 domain /// IPR002642 // Lysophospholipase catalytic domain	-2.00031	11.3139
1216152	1369410_at	1369410_at	NM_053584	golgi SNAP receptor complex member 1	28d	chr10q26	6810 // transport // inferred from electronic annotation /// 6886 // intracellular protein transport // inferred from electronic annotation /// 6888 // ER to Golgi transport // inferred from direct assay /// 15031 // protein transport // inferred from electronic annotation	5794 // Golgi apparatus // inferred from electronic annotation /// 5801 // Golgi cis-face // traceable author statement /// 5871 // kinesin complex // inferred from electronic annotation /// 16021 // integral to membrane // inferred from electronic annotation	5478 // intracellular transporter activity // traceable author statement /// 8565 // protein transporter activity // inferred from electronic annotation	---	IPR007705 // Vesicle transport v-SNARE	24.3252	14.9749
1216190	Vipr1	1387561_at	NM_012685	vasoactive intestinal peptide receptor 1	28d	chr8	7186 // G-protein coupled receptor protein signaling pathway // inferred from electronic annotation /// 7189 // G-protein signaling adenylate cyclase activating pathway // inferred from sequence or structural similarity	16020 // membrane // inferred from electronic annotation /// 16021 // integral to membrane // inferred from sequence or structural similarity	4930 // G-protein coupled receptor activity // inferred from sequence or structural similarity /// 4999 // vasoactive intestinal polypeptide receptor activity // inferred from direct assay	GPCRs_Class_B_Secretin-like // GenMAPP /// GPCRs_Other // GenMAPP	IPR001879 // Hormone receptor extracellular /// IPR000832 // G-protein coupled receptor family 2 (secretin-like)	190.887	114.543
1216289	Snx16	1387510_at	NM_022289	sorting nexin 16	24h	chr2q23	6810 // transport // inferred from electronic annotation /// 6886 // intracellular protein transport // inferred from electronic annotation /// 7242 // intracellular signaling cascade // inferred from electronic annotation /// 15031 // protein transport // inferred from electronic annotation /// 45022 // early endosome to late endosome transport // inferred from direct assay	5871 // kinesin complex // inferred from electronic annotation	8565 // protein transporter activity // inferred from electronic annotation	---	IPR001683 // Phox-like	-5.78812	-12.6095
1216294	Smad5	1369276_at	NM_021692	Smad5	28d	chr17p14	30278 // regulation of ossification // non-traceable author statement	---	---	TGF_Beta_Signaling_Pathway // GenMAPP	IPR003619 // Dwarfin protein domain A /// IPR001132 // Dwarfin protein	-41.8406	-21.9168
1216333	Npy5r	1387497_at	NM_012869	neuropeptide Y receptor Y5	28d	chr16p14	7186 // G-protein coupled receptor protein signaling pathway // inferred from electronic annotation	16020 // membrane // inferred from electronic annotation /// 16021 // integral to membrane // inferred from electronic annotation	1584 // rhodopsin-like receptor activity // inferred from electronic annotation /// 1601 // peptide YY receptor activity // inferred from electronic annotation /// 1602 // pancreatic polypeptide receptor activity // inferred from electronic annotation /// 4930 // G-protein coupled receptor activity // inferred from electronic annotation /// 4983 // neuropeptide Y receptor activity // inferred fro…	GPCRs_Class_A_Rhodopsin-like // GenMAPP /// Peptide_GPCRs // GenMAPP	IPR000276 // Rhodopsin-like GPCR superfamily	-17.8048	-16.2996
1216334	Npy5r	1369246_a_at	U56078	neuropeptide Y receptor Y5	24h and 28d	chr16p14	7186 // G-protein coupled receptor protein signaling pathway // inferred from electronic annotation	16020 // membrane // inferred from electronic annotation /// 16021 // integral to membrane // inferred from electronic annotation	1584 // rhodopsin-like receptor activity // inferred from electronic annotation /// 1601 // peptide YY receptor activity // inferred from electronic annotation /// 1602 // pancreatic polypeptide receptor activity // inferred from electronic annotation /// 4930 // G-protein coupled receptor activity // inferred from electronic annotation /// 4983 // neuropeptide Y receptor activity // inferred fro…	GPCRs_Class_A_Rhodopsin-like // GenMAPP /// Peptide_GPCRs // GenMAPP	IPR000276 // Rhodopsin-like GPCR superfamily	-26.732	-26.7483
1216434	Nt5e	1369200_at	NM_021576	5 nucleotidase	24h	chr8q31	9166 // nucleotide catabolism // inferred from electronic annotation	5615 // extracellular space // inferred from electronic annotation /// 16021 // integral to membrane // inferred from electronic annotation	8253 // 5'-nucleotidase activity // inferred from direct assay /// 16787 // hydrolase activity // inferred from electronic annotation /// 16788 // hydrolase activity acting on ester bonds // inferred from electronic annotation	---	IPR004843 // Metallo-phosphoesterase /// IPR008334 // 5'-Nucleotidase C-terminal	-12.7011	-24.6026
1216561	Fyn	1369103_at	NM_012755	fyn proto-oncogene	28d	chr20q13	---	---	4713 // protein-tyrosine kinase activity // inferred from direct assay /// 16301 // kinase activity // traceable author statement	---	IPR001452 // SH3 /// IPR000980 // SH2 motif /// IPR000719 // Protein kinase	18.285	2.87631
1216663	Olfm1	1369008_a_at	NM_053573	olfactomedin 1	24h	chr2	7275 // development // inferred from electronic annotation	5783 // endoplasmic reticulum // inferred from electronic annotation /// 5871 // kinesin complex // inferred from electronic annotation	---	---	IPR003112 // Olfactomedin-like	1.365	-7.60152
1216667	Pip5k2a	1387412_at	NM_053926	phosphatidylinositol-4-phosphate 5-kinase type II alpha	28d	chr17q12.3	---	---	---	---	IPR002498 // Phosphatidylinositol-4-phosphate 5-kinase	15.1352	0.860388
1216725	Sfrs5	1368992_a_at	AI104005	splicing factor arginine/serine-rich 5	24h	chr6q24	74 // regulation of cell cycle // inferred from expression pattern /// 6355 // regulation of transcription DNA-dependent // inferred from electronic annotation /// 48024 // regulation of nuclear mRNA splicing via spliceosome // inferred from sequence or structural similarity	5634 // nucleus // inferred from electronic annotation	3676 // nucleic acid binding // inferred from electronic annotation /// 3723 // RNA binding // inferred from electronic annotation	---	IPR000504 // RNA-binding region RNP-1 (RNA recognition motif)	-1.61045	12.3996
1216736	Nap1l3	1387407_at	NM_133402	nucleosome assembly protein 1-like 3	28d	chrXq32	---	---	---	---	IPR002164 // Nucleosome assembly protein (NAP)	-7.24361	-6.92592
1216768	Lrrn3	1368964_at	NM_030856	leucine rich repeat protein 3 neuronal	24h	chr6q21	187 // activation of MAPK // inferred from direct assay /// 6897 // endocytosis // inferred from physical interaction	---	---	---	IPR001611 // Leucine-rich repeat /// IPR000483 // Cysteine-rich flanking region C-terminal /// IPR007110 // Immunoglobulin-like /// IPR003961 // Fibronectin type III	-13.6471	-19.1268
1216863	Csn2	1368913_at	NM_017120	casein beta	28d	chr14p21	---	5615 // extracellular space // inferred from electronic annotation	4680 // casein kinase activity // inferred from sequence or structural similarity	---	IPR001588 // Casein alpha/beta	-46.599	9.3576
1216874	Lr8	1368840_at	NM_134390	TORID	24h	chr4q24	---	---	---	---	IPR009281 // LR8	4.79511	18.8154
1216877	Tcf4	1368842_at	BG377130	transcription factor 4	28d	chr18q12.1	6355 // regulation of transcription DNA-dependent // inferred from electronic annotation /// 45944 // positive regulation of transcription from Pol II promoter // inferred from direct assay	5634 // nucleus // inferred from electronic annotation	3677 // DNA binding // inferred from electronic annotation /// 3690 // double-stranded DNA binding // inferred from direct assay /// 3700 // transcription factor activity // non-traceable author statement	---	IPR001092 // Basic helix-loop-helix dimerization domain bHLH	-8.77148	-1.55122
1216897	Mag	1368861_a_at	NM_017190	myelin-associated glycoprotein	24h	chr11	7155 // cell adhesion // inferred from electronic annotation /// 7157 // heterophilic cell adhesion // inferred from electronic annotation	16021 // integral to membrane // inferred from electronic annotation	5529 // sugar binding // inferred from electronic annotation	---	IPR007110 // Immunoglobulin-like	7.29805	8.28056
1216900	Synpr	1368864_at	NM_023974	synaptoporin	28d	chr15p16	---	---	---	---	IPR008253 // Marvel	-17.3071	-11.9872
1216905	Akap12	1368869_at	BG663107	A kinase (PRKA) anchor protein (gravin) 12	24h	chr1p11	7165 // signal transduction // inferred from direct assay	---	---	---	IPR001573 // Protein kinase A anchoring domain	2.20048	-7.55938
1216938	Psme4	1368818_at	AW531920	proteasome (prosome, macropain) activator subunit 3	24h	---	---	---	---	---	---	-10.4769	-12.0338
1216977	Khdrbs2	1387327_at	NM_133318	KH domain containing RNA binding signal transduction associated 2	28d	chr9q21	---	---	---	---	---	-23.1332	-10.7113
1217040	Atp1b4	1387321_at	NM_053381	ATPase (Na+)/K+ transporting beta 4 polypeptide	28d	chrXq11	---	---	---	---	IPR000402 // Na+/K+ ATPase beta subunit	193.926	82.8878
1217047	Giot1	1368775_at	NM_133563	gonadotropin inducible ovarian transcription factor 1	24h	chr7q11	---	---	---	---	IPR001909 // KRAB box /// IPR007087 // Zn-finger C2H2 type	-14.3558	-25.1711
1217077	Egr2	1398266_a_at	D83508	early growth response 2	24h	chr20p11	6355 // regulation of transcription DNA-dependent // inferred from electronic annotation /// 7611 // learning and/or memory // inferred from expression pattern	5634 // nucleus // inferred from electronic annotation	3677 // DNA binding // traceable author statement	---	IPR007087 // Zn-finger C2H2 type	-69.0906	-69.9121
1217097	Grm1	1387286_at	NM_017011	glutamate receptor metabotropic 1	24h	chr1p13	7186 // G-protein coupled receptor protein signaling pathway // inferred from electronic annotation /// 7268 // synaptic transmission // inferred from expression pattern /// 19233 // perception of pain // inferred from expression pattern	16020 // membrane // inferred from electronic annotation /// 16021 // integral to membrane // inferred from electronic annotation	4930 // G-protein coupled receptor activity // traceable author statement /// 8066 // glutamate receptor activity // traceable author statement /// 8067 // metabotropic glutamate GABA-B-like receptor activity // inferred from electronic annotation	GPCRs_Class_C_Metabotropic_glutamate_pheromone // GenMAPP /// GPCRs_Other // GenMAPP	IPR001828 // Extracellular ligand-binding receptor /// IPR000337 // G-protein coupled receptor family 3 metabotropic glutamate receptor-like	-8.80516	-11.5372
1217099	Abcc9	1398265_at	NM_013040	ATP-binding cassette sub-family C (CFTR/MRP) member 9	28d	chr4q44	6810 // transport // inferred from electronic annotation /// 6813 // potassium ion transport // inferred from electronic annotation /// 6932 // substrate-bound cell migration cell contraction // non-traceable author statement	8282 // ATP-sensitive potassium channel complex // traceable author statement /// 16020 // membrane // inferred from electronic annotation /// 16021 // integral to membrane // inferred from electronic annotation	166 // nucleotide binding // inferred from electronic annotation /// 4009 // ATP-binding cassette (ABC) transporter activity // inferred from electronic annotation /// 4872 // receptor activity // inferred from electronic annotation /// 5524 // ATP binding // inferred from electronic annotation /// 8281 // sulfonylurea receptor activity // traceable author statement	---	IPR001140 // ABC transporter transmembrane region /// IPR003439 // ABC transporter	32.4577	2.38994
1217101	Plcl1	1368700_at	NM_053456	130kDa-Ins(1 4 5)P3 binding protein	24h	chr9q31	---	---	---	---	IPR001849 // Pleckstrin-like /// IPR000909 // Phosphatidylinositol-specific phospholipase C X domain /// IPR001711 // Phosphatidylinositol-specific phospholipase C Y domain /// IPR000008 // C2 domain	-2.24889	9.2571
1217133	Lta	1368722_at	NM_080769	lymphotoxin A	28d	chr20p12	6955 // immune response // inferred from electronic annotation	16020 // membrane // inferred from electronic annotation	5125 // cytokine activity // inferred from electronic annotation /// 5164 // tumor necrosis factor receptor binding // inferred from electronic annotation	---	IPR006052 // Tumor Necrosis Factor	-44.182	-5.91796
1217150	Bdnf	1368677_at	NM_012513	brain derived neurotrophic factor	28d	chr3q33	7399 // neurogenesis // inferred from direct assay /// 30182 // neuron differentiation // traceable author statement /// 48169 // regulation of long-term neuronal synaptic plasticity // inferred from direct assay /// 48172 // regulation of short-term neuronal synaptic plasticity // inferred from direct assay	5615 // extracellular space // inferred from electronic annotation	5169 // neurotrophin TRKB receptor binding // inferred from direct assay /// 5515 // protein binding // inferred from electronic annotation /// 8083 // growth factor activity // traceable author statement	---	IPR002072 // Nerve growth factor	-23.7923	-0.124983
1217166	Ntsr2	1368688_at	NM_022695	neurotensin receptor 2	24h and 28d	---	7186 // G-protein coupled receptor protein signaling pathway // inferred from electronic annotation	16021 // integral to membrane // inferred from electronic annotation	1584 // rhodopsin-like receptor activity // inferred from electronic annotation /// 4930 // G-protein coupled receptor activity // inferred from electronic annotation /// 16492 // neurotensin receptor activity G-protein coupled // inferred from electronic annotation	GPCRs_Class_A_Rhodopsin-like // GenMAPP /// Peptide_GPCRs // GenMAPP	IPR000276 // Rhodopsin-like GPCR superfamily	11.3127	8.27456
1217172	Chka	1368692_a_at	AW140851	choline kinase alpha	28d	chr1q42	---	---	4103 // choline kinase activity // traceable author statement /// 16301 // kinase activity // inferred from electronic annotation /// 16740 // transferase activity // inferred from electronic annotation	Acetylcholine_Synthesis // GenMAPP	IPR002573 // Choline/ethanolamine kinase	-27.8784	-24.4612
1217220	Hhex	1387270_at	NM_024385	hematopoietically expressed homeobox	24h	chr1q53	30097 // hemopoiesis // traceable author statement /// 30154 // cell differentiation // inferred from direct assay	5634 // nucleus // traceable author statement	16565 // general transcriptional repressor activity // inferred from direct assay	---	IPR001356 // Homeobox	13.9155	35.8693
1217221	Mefv	1368604_at	NM_031634	Mediterranean fever	28d	chr10q12	6954 // inflammatory response // inferred from electronic annotation /// 7017 // microtubule-based process // inferred from electronic annotation	5622 // intracellular // inferred from electronic annotation /// 5856 // cytoskeleton // inferred from electronic annotation	3779 // actin binding // inferred from electronic annotation /// 8270 // zinc ion binding // inferred from electronic annotation	---	IPR004020 // Pyrin domain /// IPR000315 // Zn-finger B-box	132.991	153.077
1217329	Hbp1	1368549_at	NM_013221	HMG-box containing protein 1	28d	chr6q16	30154 // cell differentiation // non-traceable author statement	---	3677 // DNA binding // inferred from sequence or structural similarity /// 30528 // transcription regulator activity // inferred from direct assay	---	IPR000910 // HMG1/2 (high mobility group) box	13.3512	-3.01658
1217343	Aif1	1368558_s_at	NM_017196	allograft inflammatory factor 1	24h	chr20p12	42116 // macrophage activation // non-traceable author statement	---	5509 // calcium ion binding // inferred from electronic annotation	---	---	-9.7541	24.5706
1217349	Rgs4	1368505_at	NM_017214	regulator of G-protein signaling 4	24h	chr13q24	7165 // signal transduction // inferred from electronic annotation /// 7186 // G-protein coupled receptor protein signaling pathway // inferred from electronic annotation	5737 // cytoplasm // inferred from electronic annotation	4871 // signal transducer activity // inferred from electronic annotation /// 5096 // GTPase activator activity // inferred from electronic annotation	---	IPR000342 // Regulator of G protein	-1.85316	-11.0921
1217352	Psma3	1368508_at	BI294912	proteasome (prosome macropain) subunit alpha type 3	28d	chr6q24	6511 // ubiquitin-dependent protein catabolism // inferred from electronic annotation	5829 // cytosol // inferred from electronic annotation /// 5839 // proteasome core complex (sensu Eukaryota) // inferred from electronic annotation	4175 // endopeptidase activity // inferred from electronic annotation /// 8233 // peptidase activity // inferred from electronic annotation /// 16787 // hydrolase activity // inferred from electronic annotation	Proteasome_Degradation // GenMAPP	IPR001353 // Peptidase T1 20S proteasome	-8.69198	4.06435
1217359	Dgkb	1387224_at	NM_019304	diacylglycerol kinase beta	24h and 28d	chr6q16	7205 // protein kinase C activation // inferred from electronic annotation /// 7242 // intracellular signaling cascade // inferred from sequence or structural similarity	5624 // membrane fraction // inferred from direct assay	4143 // diacylglycerol kinase activity // inferred from electronic annotation /// 5509 // calcium ion binding // inferred from electronic annotation /// 5524 // ATP binding // inferred from sequence or structural similarity /// 16301 // kinase activity // inferred from electronic annotation /// 16740 // transferase activity // inferred from electronic annotation /// 19992 // diacylglycerol bindin…	---	IPR002048 // Calcium-binding EF-hand /// IPR002219 // Protein kinase C phorbol ester/diacylglycerol binding /// IPR001206 // Diacylglycerol kinase catalytic domain /// IPR000756 // Diacylglycerol kinase accessory domain (presumed)	-9.74594	-10.5127
1217382	Ptgs2	1368527_at	U03389	prostaglandin-endoperoxide synthase 2	24h	chr13q21	74 // regulation of cell cycle // inferred from expression pattern /// 1516 // prostaglandin biosynthesis // traceable author statement /// 6979 // response to oxidative stress // inferred from electronic annotation /// 7582 // physiological process // traceable author statement /// 8284 // positive regulation of cell proliferation // traceable author statement /// 8285 // negative regulation of …	5635 // nuclear membrane // traceable author statement /// 5783 // endoplasmic reticulum // traceable author statement /// 16020 // membrane // inferred from electronic annotation	4601 // peroxidase activity // inferred from electronic annotation /// 4666 // prostaglandin-endoperoxide synthase activity // traceable author statement /// 16491 // oxidoreductase activity // inferred from electronic annotation /// 16702 // oxidoreductase activity acting on single donors with incorporation of molecular oxygen incorporation of two atoms of oxygen // inferred from electronic anno…	Eicosanoid_Synthesis // GenMAPP	IPR002007 // Animal haem peroxidase	3.24429	56.3658
1217434	Lamp1	1368504_at	NM_012857	Lysosomal associated membrane protein 1 (120 kDa)	24h and 28d	---	---	---	---	---	IPR002000 // Lysosome-associated membrane glycoprotein (Lamp)/CD68	6.13456	5.71997
1217486	Akap11	1368427_at	NM_012773	A kinase (PRKA) anchor protein 11	24h	chr2	---	5777 // peroxisome // inferred from sequence or structural similarity	5515 // protein binding // inferred from direct assay	---	---	-6.37937	-11.2252
1217497	Nat1	1387187_a_at	U17260	N-acetyltransferase 1 (arylamine N-acetyltransferase)	24h	chr16p14	8152 // metabolism // inferred from electronic annotation	---	4060 // arylamine N-acetyltransferase activity // inferred from electronic annotation /// 8080 // N-acetyltransferase activity // non-traceable author statement /// 8415 // acyltransferase activity // inferred from electronic annotation /// 16407 // acetyltransferase activity // inferred from electronic annotation /// 16740 // transferase activity // inferred from electronic annotation /// 30371 …	---	IPR001447 // N-acetyltransferase	-5.70966	39.8736
1217507	Slc3a1	1368440_at	NM_017216	solute carrier family 3 member 1	28d	chr6q12	5975 // carbohydrate metabolism // inferred from electronic annotation /// 6810 // transport // inferred from electronic annotation /// 6865 // amino acid transport // inferred from electronic annotation	16021 // integral to membrane // inferred from sequence or structural similarity	4556 // alpha-amylase activity // inferred from electronic annotation /// 5386 // carrier activity // inferred from direct assay /// 15171 // amino acid transporter activity // inferred from electronic annotation	---	IPR006047 // Alpha amylase catalytic domain	-42.6296	-22.7774
1217556	Adcy8	1387179_at	NM_017142	adenylyl cyclase 8	24h	chr7q33	6171 // cAMP biosynthesis // inferred from electronic annotation /// 7242 // intracellular signaling cascade // inferred from electronic annotation /// 19933 // cAMP-mediated signaling // inferred from direct assay	16021 // integral to membrane // inferred from electronic annotation	287 // magnesium ion binding // inferred from electronic annotation /// 4016 // adenylate cyclase activity // inferred from electronic annotation /// 4383 // guanylate cyclase activity // inferred from electronic annotation /// 8294 // calcium- and calmodulin-responsive adenylate cyclase activity // inferred from electronic annotation /// 16829 // lyase activity // inferred from electronic annota…	G_Protein_Signaling // GenMAPP	IPR001054 // Guanylate cyclase /// IPR009398 // Protein of unknown function DUF1053	-4.30883	-11.1532
1217557	Cp	1368418_a_at	AF202115	ceruloplasmin	24h	chr2q24	6879 // iron ion homeostasis // traceable author statement /// 15679 // plasma membrane copper ion transport // traceable author statement	5576 // extracellular // inferred from direct assay /// 5615 // extracellular space // inferred from electronic annotation /// 46658 // extrinsic to plasma membrane GPI-anchored // inferred from direct assay	4322 // ferroxidase activity // traceable author statement /// 5507 // copper ion binding // traceable author statement /// 16491 // oxidoreductase activity // inferred from electronic annotation	---	IPR001117 // Multicopper oxidase type 1	19.7829	42.383
1217558	Cp	1368419_at	AF202115	ceruloplasmin	24h	chr2q24	6879 // iron ion homeostasis // traceable author statement /// 15679 // plasma membrane copper ion transport // traceable author statement	5576 // extracellular // inferred from direct assay /// 5615 // extracellular space // inferred from electronic annotation /// 46658 // extrinsic to plasma membrane GPI-anchored // inferred from direct assay	4322 // ferroxidase activity // traceable author statement /// 5507 // copper ion binding // traceable author statement /// 16491 // oxidoreductase activity // inferred from electronic annotation	---	IPR001117 // Multicopper oxidase type 1	13.3577	31.2123
1217559	Cp	1368420_at	NM_012532	ceruloplasmin	24h	chr2q24	6879 // iron ion homeostasis // traceable author statement /// 15679 // plasma membrane copper ion transport // traceable author statement	5576 // extracellular // inferred from direct assay /// 5615 // extracellular space // inferred from electronic annotation /// 46658 // extrinsic to plasma membrane GPI-anchored // inferred from direct assay	4322 // ferroxidase activity // traceable author statement /// 5507 // copper ion binding // traceable author statement /// 16491 // oxidoreductase activity // inferred from electronic annotation	---	IPR001117 // Multicopper oxidase type 1	1.09706	95.3809
1217571	Kcnq1	1368371_at	NM_032073	potassium voltage-gated channel KQT-like subfamily member 1	28d	chr1q41	42391 // regulation of membrane potential // inferred from direct assay	5887 // integral to plasma membrane // inferred from direct assay	5267 // potassium channel activity // inferred from direct assay	---	IPR005821 // Ion transport protein /// IPR003937 // KCNQ voltage-gated potassium channel	-44.6262	-17.6785
1217590	Klk6	1368384_at	NM_019175	kallikrein 6	24h	chr1q22	---	---	4293 // tissue kallikrein activity // traceable author statement	---	IPR001254 // Peptidase S1 chymotrypsin	13.0338	12.1099
1217626	Gprasp1	1387148_at	NM_134386	Per1 interacting protein	24h	chrXq22	42752 // regulation of circadian rhythm // inferred from physical interaction	---	---	---	IPR006911 // Protein of unknown function DUF634	-4.27161	-7.24737
1217642	Ril	1387153_at	NM_017062	reversion induced LIM gene	24h	chr10	7242 // intracellular signaling cascade // inferred from electronic annotation	---	---	---	IPR001478 // PDZ/DHR/GLGF domain /// IPR001781 // Zn-binding protein LIM	0.893715	22.7668
1217650	Gpr83	1368299_at	NM_080411	G protein-coupled receptor 83	24h	chr8q11	---	---	4930 // G-protein coupled receptor activity // inferred from sequence or structural similarity	---	IPR000276 // Rhodopsin-like GPCR superfamily	-13.417	-21.9926
1217672	Egr1	1368321_at	NM_012551	early growth response 1	28d	chr18q	6355 // regulation of transcription DNA-dependent // inferred from electronic annotation /// 7611 // learning and/or memory // inferred from expression pattern /// 45944 // positive regulation of transcription from Pol II promoter // inferred from direct assay /// 46652 // thymocyte differentiation // inferred from electronic annotation	5634 // nucleus // inferred from electronic annotation	3676 // nucleic acid binding // inferred from electronic annotation /// 3677 // DNA binding // inferred from electronic annotation /// 3700 // transcription factor activity // inferred from electronic annotation /// 16563 // transcriptional activator activity // inferred from direct assay	---	IPR007087 // Zn-finger C2H2 type	-18.4364	-1.69209
1217750	S100a9	1387125_at	NM_053587	S100 calcium binding protein A9 (calgranulin B)	24h	chr2q34	---	---	5509 // calcium ion binding // inferred from electronic annotation	---	IPR001751 // Calcium-binding protein S-100/ICaBP type /// IPR002048 // Calcium-binding EF-hand	-2.74258	277.834
1217752	Hspa1a	1368247_at	NM_031971	heat shock 70kD protein 1B	24h and 28d	chr20p12	9408 // response to heat // inferred from electronic annotation	---	3754 // chaperone activity // inferred from electronic annotation /// 3773 // heat shock protein activity // inferred from electronic annotation /// 5515 // protein binding // inferred from electronic annotation /// 5524 // ATP binding // inferred from electronic annotation	---	IPR001023 // Heat shock protein Hsp70	91.5176	-32.1302
1217763	Gamt	1368253_at	NM_012793	guanidinoacetate methyltransferase	28d	chr7q11	6601 // creatine biosynthesis // inferred from electronic annotation	---	8168 // methyltransferase activity // inferred from electronic annotation /// 16740 // transferase activity // inferred from electronic annotation /// 30731 // guanidinoacetate N-methyltransferase activity // non-traceable author statement	---	---	22.8029	10.6983
1217766	LOC360435	1368255_at	NM_017354	neurotrimin	24h	chr8q13	---	---	---	---	IPR007110 // Immunoglobulin-like	7.03753	14.0727
1217777	Fxyd5	1368207_at	NM_021909	FXYD domain-containing ion transport regulator 5	24h	chr1q21	6811 // ion transport // inferred from electronic annotation	16020 // membrane // inferred from electronic annotation /// 16021 // integral to membrane // inferred from electronic annotation	5216 // ion channel activity // inferred from electronic annotation	---	IPR000272 // FXYD protein	3.00995	38.9281
1217831	Gpnmb	1368187_at	NM_133298	glycoprotein (transmembrane) nmb	24h	chr4q24	1649 // osteoblast differentiation // inferred from expression pattern /// 30282 // bone mineralization // inferred from expression pattern	---	---	---	---	-12.0638	25.9544
1217841	Agpat4	1368194_at	NM_133406	1-acylglycerol-3-phosphate O-acyltransferase 1 (lysophosphatidic acid acyltransferase delta)	24h and 28d	chr1q11	8152 // metabolism // inferred from electronic annotation /// 8654 // phospholipid biosynthesis // inferred from electronic annotation	16021 // integral to membrane // inferred from electronic annotation	3841 // 1-acylglycerol-3-phosphate O-acyltransferase activity // inferred from electronic annotation /// 8415 // acyltransferase activity // inferred from electronic annotation /// 16740 // transferase activity // inferred from electronic annotation	---	IPR002123 // Phospholipid/glycerol acyltransferase	8.80398	12.1443
1217889	Kap	1398253_at	NM_052802	kidney androgen regulated protein	28d	chr4q43	---	---	---	---	---	-27.2224	-19.7109
1217937	Rgs2	1387074_at	AY043246	regulator of G-protein signaling protein 2	24h	chr13q21	45744 // negative regulation of G-protein coupled receptor protein signaling pathway // traceable author statement	---	---	---	IPR000342 // Regulator of G protein	-3.15994	-9.57697
1217948	Fah	1368092_at	NM_017181	fumarylacetoacetate hydrolase	24h	---	---	---	---	---	IPR002529 // Fumarylacetoacetate (FAA) hydrolase	8.02024	14.5269
1218002	Ccs	1387038_at	NM_053425	copper chaperone for superoxide dismutase	24h	chr1q43	---	---	16532 // superoxide dismutase copper chaperone activity // traceable author statement	---	IPR006121 // Heavy metal transport/detoxification protein /// IPR001424 // Copper/Zinc superoxide dismutase	-1.80045	13.2885
1218007	Mal	1387040_at	NM_012798	myelin and lymphocyte protein	28d	chr3q36	6886 // intracellular protein transport // traceable author statement	300 // peripheral to membrane of membrane fraction // inferred from direct assay /// 16020 // membrane // inferred from electronic annotation /// 16021 // integral to membrane // inferred from electronic annotation	19911 // structural constituent of myelin sheath // inferred from direct assay	---	IPR008253 // Marvel	12.8446	8.22137
1218013	Rgc32	1368080_at	NM_054008	Rgc32 protein	24h	---	---	---	---	---	---	-2.1597	-15.4293
1218024	Ptpn21	1368087_a_at	NM_133545	protein tyrosine phosphatase 2E	28d	chr6q32	7010 // cytoskeleton organization and biogenesis // non-traceable author statement	---	4725 // protein tyrosine phosphatase activity // inferred from direct assay	---	IPR000299 // Band 4.1 /// IPR000242 // Tyrosine specific protein phosphatase	64.3638	23.6855
1218089	Cfh	1387029_at	NM_130409	complement component factor h	24h	chr13q13	30449 // regulation of complement activation // inferred from direct assay	---	---	---	IPR000436 // Sushi domain/SCR domain/CCP module	3.92747	17.5716
1218098	Prom1	1368008_at	NM_021751	prominin 1	24h	chr14q21	42593 // glucose homeostasis // inferred from sequence or structural similarity	---	---	---	IPR008795 // Prominin	-7.56807	-16.8357
1218117	Lcn2	1387011_at	NM_130741	lipocalin 2	24h	chr3p11	6810 // transport // inferred from electronic annotation	5615 // extracellular space // inferred from electronic annotation	5215 // transporter activity // inferred from electronic annotation /// 5488 // binding // inferred from electronic annotation	---	IPR000566 // Lipocalin-related protein and Bos/Can/Equ allergen	-15.9599	211.319
1218137	Anxa3	1367974_at	NM_012823	Annexin A3	24h	---	---	---	---	---	IPR001464 // Annexin	1.9184	25.7791
1218145	Cyp51	1387020_at	BG664123	cytochrome p450, subfamily 51	28d							10.8277	0.779523
1218154	Gstm3	1387023_at	NM_031154	glutathione S-transferase mu type 3 (Yb3)	28d	chr2q34	---	---	4364 // glutathione transferase activity // inferred from sequence or structural similarity /// 16740 // transferase activity // inferred from electronic annotation	---	IPR004045 // Glutathione S-transferase N-terminal /// IPR004046 // Glutathione S-transferase C-terminal	19.1633	9.16177
1218159	Amd1	1367933_at	NM_031011	S-adenosylmethionine decarboxylase 1	24h	chr20q12	6597 // spermine biosynthesis // inferred from electronic annotation /// 8295 // spermidine biosynthesis // inferred from electronic annotation	---	4014 // adenosylmethionine decarboxylase activity // inferred from electronic annotation /// 16829 // lyase activity // inferred from electronic annotation /// 16831 // carboxy-lyase activity // inferred from electronic annotation	---	IPR001985 // S-adenosylmethionine decarboxylase	-1.94561	-11.5867
1218161	Rpl39	1367934_at	NM_012875	Ribosomal protein L39	24h	---	---	---	---	Ribosomal_Proteins // GenMAPP	---	7.07752	11.2008
1218185	Ctss	1387005_at	NM_017320	cathepsin S	24h	chr2q34	6508 // proteolysis and peptidolysis // inferred from electronic annotation	5764 // lysosome // inferred from electronic annotation	4197 // cysteine-type endopeptidase activity // inferred from electronic annotation /// 4218 // cathepsin S activity // inferred from electronic annotation /// 8234 // cysteine-type peptidase activity // inferred from electronic annotation /// 16787 // hydrolase activity // inferred from electronic annotation	---	IPR000668 // Peptidase C1A papain	0.0984689	11.4625
1218218	Il6ra	1386987_at	NM_017020	Interleukin 6 receptor (Il6r)	24h	---	---	---	---	---	IPR007110 // Immunoglobulin-like	-2.21112	39.2136
1218271	Insig1	1367894_at	NM_022392	insulin induced gene 1	28d	---	---	---	---	---	IPR009904 // Insulin-induced	10.9545	3.64439
1218273	Ca3	1367896_at	AB030829	carbonic anhydrase 3	28d	chr2q23	6730 // one-carbon compound metabolism // inferred from electronic annotation	---	4089 // carbonate dehydratase activity // inferred from electronic annotation /// 8270 // zinc ion binding // inferred from electronic annotation /// 16829 // lyase activity // inferred from electronic annotation	---	IPR001148 // Carbonic anhydrase eukaryotic	175.915	47.6029
1218278	F2r	1367899_at	NM_012950	coagulation factor II (thrombin) receptor	24h	chr2q12	7186 // G-protein coupled receptor protein signaling pathway // inferred from electronic annotation /// 7596 // blood coagulation // traceable author statement	5615 // extracellular space // inferred from electronic annotation /// 16021 // integral to membrane // inferred from electronic annotation	1584 // rhodopsin-like receptor activity // inferred from electronic annotation /// 4872 // receptor activity // inferred from electronic annotation /// 4930 // G-protein coupled receptor activity // inferred from electronic annotation /// 15057 // thrombin receptor activity // traceable author statement /// 45028 // purinergic nucleotide receptor activity G-protein coupled // inferred from elect…	---	IPR000276 // Rhodopsin-like GPCR superfamily	3.91861	16.1713
1218290	Ptgds	1367851_at	J04488	prostaglandin D synthetase	28d	---	---	---	---	Eicosanoid_Synthesis // GenMAPP	IPR000566 // Lipocalin-related protein and Bos/Can/Equ allergen	10.8845	5.71244
1218297	G6pdx	1367856_at	NM_017006	glucose-6-phosphate dehydrogenase	28d	chrXq37	6006 // glucose metabolism // inferred from electronic annotation /// 45767 // regulation of anti-apoptosis // inferred from direct assay	---	4345 // glucose-6-phosphate 1-dehydrogenase activity // non-traceable author statement /// 16491 // oxidoreductase activity // inferred from electronic annotation	Pentose_Phosphate_Pathway // GenMAPP	IPR001282 // Glucose-6-phosphate dehydrogenase	6.22771	3.03526
1218304	Mmp14	1367860_a_at	X83537	matrix metalloproteinase 14 (membrane-inserted)	28d	chr15p13	6508 // proteolysis and peptidolysis // inferred from electronic annotation	5578 // extracellular matrix (sensu Metazoa) // inferred from electronic annotation /// 16021 // integral to membrane // inferred from electronic annotation	4222 // metalloendopeptidase activity // inferred from electronic annotation /// 8237 // metallopeptidase activity // inferred from electronic annotation /// 8270 // zinc ion binding // inferred from electronic annotation /// 16787 // hydrolase activity // inferred from electronic annotation	Matrix_Metalloproteinases // GenMAPP	IPR001818 // Peptidase M10A and M12B matrixin and adamalysin /// IPR000585 // Hemopexin repeat	32.5122	-0.0501068
1218320	Txnl2	1367870_at	NM_032614	thioredoxin-like 2	28d	chr1q41	6118 // electron transport // inferred from electronic annotation	---	5080 // protein kinase C binding // inferred from direct assay /// 5489 // electron transporter activity // inferred from electronic annotation	---	IPR006662 // Thioredoxin type domain	-0.104669	-0.638874
1218351	Cpt1a	1367836_at	U88294	carnitine palmitoyltransferase 1 liver	24h	chr1q43	6631 // fatty acid metabolism // inferred from electronic annotation /// 6810 // transport // inferred from electronic annotation	5624 // membrane fraction // inferred from direct assay /// 5739 // mitochondrion // inferred from electronic annotation /// 16021 // integral to membrane // inferred from electronic annotation /// 19867 // outer membrane // inferred from electronic annotation	4095 // carnitine O-palmitoyltransferase activity // inferred from electronic annotation /// 8415 // acyltransferase activity // inferred from electronic annotation /// 16740 // transferase activity // inferred from electronic annotation	Fatty_Acid_Degradation // GenMAPP /// Mitochondrial_fatty_acid_betaoxidation // GenMAPP	IPR000542 // Acyltransferase ChoActase/COT/CPT	0.280678	-14.6148
1218363	Gnai2	1367844_at	M12672	GTP-binding protein (G-alpha-i2)	28d	chr8q32	7165 // signal transduction // inferred from electronic annotation /// 7186 // G-protein coupled receptor protein signaling pathway // inferred from electronic annotation /// 7243 // protein kinase cascade // inferred from mutant phenotype	---	4871 // signal transducer activity // inferred from electronic annotation /// 5525 // GTP binding // inferred from electronic annotation	G_Protein_Signaling // GenMAPP /// S1P_Signaling // GenMAPP	IPR001019 // Guanine nucleotide binding protein (G-protein) alpha subunit	12.2904	3.08756
1218365	S100a4	1367846_at	NM_012618	S100 calcium-binding protein A4	28d	chr2q34	---	---	5509 // calcium ion binding // inferred from electronic annotation	---	IPR001751 // Calcium-binding protein S-100/ICaBP type /// IPR002048 // Calcium-binding EF-hand	31.634	25.6778
1218396	Slc6a8	1386934_at	NM_017348	choline transporter (CHOT1)	24h	---	---	---	---	---	IPR000175 // Sodium:neurotransmitter symporter	7.79065	10.1334
1218398	Phgdh	1367811_at	NM_031620	3-phosphoglycerate dehydrogenase	28d	chr2q34	6564 // L-serine biosynthesis // inferred from electronic annotation	---	4617 // phosphoglycerate dehydrogenase activity // inferred from electronic annotation /// 16491 // oxidoreductase activity // inferred from electronic annotation /// 16616 // oxidoreductase activity acting on the CH-OH group of donors NAD or NADP as acceptor // inferred from electronic annotation	---	IPR006139 // D-isomer specific 2-hydroxyacid dehydrogenase catalytic domain /// IPR006140 // D-isomer specific 2-hydroxyacid dehydrogenase NAD binding domain	13.9237	-0.14704
1218401	Ppp1r14a	1367813_at	NM_130403	protein phosphatase 1 regulatory (inhibitor) subunit 14A	24h and 28d	chr1q21	---	---	4864 // protein phosphatase inhibitor activity // traceable author statement	---	IPR008025 // PKC-activated phosphatase-1 inhibitor	10.6851	17.0377
1218403	Sncg	1398245_at	NM_031688	synuclein, gamma	24h and 28d	---	---	---	---	---	IPR001058 // Synuclein	18.9485	13.1888
1218412	Banf1	1367820_at	NM_053631	barrier to autointegration factor 1	24h	chr1q43	50792 // regulation of viral life cycle // traceable author statement	---	---	---	IPR004122 // Barrier to autointegration factor BAF	3.78339	7.41981
1218432	Slc25a1	1367773_at	NM_017307	solute carrier family 25 member 1	28d	chr11q23	6810 // transport // inferred from electronic annotation /// 6843 // mitochondrial citrate transport // traceable author statement	5739 // mitochondrion // inferred from electronic annotation /// 5743 // mitochondrial inner membrane // inferred from electronic annotation /// 16021 // integral to membrane // inferred from electronic annotation /// 19866 // inner membrane // inferred from electronic annotation	5488 // binding // inferred from electronic annotation /// 15137 // citrate transporter activity // traceable author statement	Fatty_Acid_Synthesis // GenMAPP	IPR001993 // Mitochondrial substrate carrier	8.63862	0.144399
1218459	Dpp7	1367722_at	NM_031973	dipeptidylpeptidase 7	28d	chr3p13	---	---	4252 // serine-type endopeptidase activity // inferred from direct assay	---	IPR008758 // Peptidase S28	10.0628	4.66683
1218472	Gnb1	1367731_at	NM_030987	guanine nucleotide binding protein beta 1	28d	chr5q36	7165 // signal transduction // inferred from electronic annotation /// 7186 // G-protein coupled receptor protein signaling pathway // traceable author statement	5834 // heterotrimeric G-protein complex // traceable author statement	4871 // signal transducer activity // inferred from electronic annotation	G_Protein_Signaling // GenMAPP	IPR001680 // G-protein beta WD-40 repeat	38.7726	20.023
1218480	Fuca	1367737_at	NM_012562	fucosidase alpha-L- 1 tissue	24h	chr5q36	---	---	4560 // alpha-L-fucosidase activity // inferred from electronic annotation	---	IPR000933 // Glycoside hydrolase family 29 (alpha-L-fucosidase)	-0.0853573	6.403
1218483	Ckb	1367740_at	M14400	creatine kinase brain	28d	chr6q32	6603 // phosphocreatine metabolism // traceable author statement /// 7420 // brain development // inferred from expression pattern	5886 // plasma membrane // traceable author statement	4111 // creatine kinase activity // traceable author statement /// 16301 // kinase activity // inferred from electronic annotation /// 16740 // transferase activity // inferred from electronic annotation /// 16772 // transferase activity transferring phosphorus-containing groups // inferred from electronic annotation	---	IPR000749 // ATP:guanido phosphotransferase	5.86213	-0.688919
1218504	Ifitm2	1367696_at	NM_030833	interferon induced transmembrane protein 3-like	24h	chr1q37	---	---	---	---	IPR007593 // Interferon-induced transmembrane protein	12.2841	20.7408
1218579	Ssr4	1367690_at	NM_017199	signal sequence receptor 4	24h and 28d	chrXq37	---	5783 // endoplasmic reticulum // traceable author statement /// 5784 // translocon // inferred from direct assay /// 16021 // integral to membrane // inferred from electronic annotation	4872 // receptor activity // inferred from electronic annotation	---	IPR008855 // Translocon-associated	12.2985	17.3426
1218585	Rps12	1367640_at	NM_031709	ribosomal protein S12	24h and 28d	chr1p12	6412 // protein biosynthesis // inferred from electronic annotation /// 7046 // ribosome biogenesis // inferred from electronic annotation	5622 // intracellular // inferred from electronic annotation /// 5830 // cytosolic ribosome (sensu Eukaryota) // inferred from electronic annotation /// 5840 // ribosome // inferred from electronic annotation	3735 // structural constituent of ribosome // inferred from electronic annotation	Ribosomal_Proteins // GenMAPP	IPR004038 // Ribosomal protein L7Ae/L30e/S12e/Gadd45	5.6877	6.25129
1218590	Bsg	1367643_at	NM_012783	basigin	24h and 28d	chr7q11	---	5615 // extracellular space // inferred from electronic annotation /// 16021 // integral to membrane // inferred from electronic annotation	---	Matrix_Metalloproteinases // GenMAPP	IPR007110 // Immunoglobulin-like	14.7985	8.40016
1218601	Lgals3	1386879_at	NM_031832	lectin galactose binding soluble 3	28d	chr15p14	7157 // heterophilic cell adhesion // inferred from electronic annotation	---	5529 // sugar binding // inferred from electronic annotation /// 19863 // IgE binding // inferred from electronic annotation	---	IPR001079 // Galectin galactose-binding lectin	36.0276	35.9025
1218603	Ctsd	1367651_at	NM_134334	cathepsin D	28d	chr1q41	6508 // proteolysis and peptidolysis // inferred from electronic annotation	5764 // lysosome // inferred from electronic annotation	4190 // aspartic-type endopeptidase activity // inferred from electronic annotation /// 4192 // cathepsin D activity // inferred from electronic annotation /// 4194 // pepsin A activity // inferred from electronic annotation /// 16787 // hydrolase activity // inferred from electronic annotation	---	IPR001461 // Peptidase A1 pepsin	17.6272	4.42743
1218612	Htra1	1386884_at	NM_031721	protease serine 11 (Igf binding)	24h and 28d	chr1q37	---	---	---	---	IPR000867 // Insulin-like growth factor-binding protein IGFBP /// IPR002350 // Serine protease inhibitor Kazal type /// IPR001254 // Peptidase S1 chymotrypsin /// IPR001478 // PDZ/DHR/GLGF domain	9.32626	17.7584
1218615	Ech1	1386885_at	NM_022594	enoyl coenzyme A hydratase 1 peroxisomal	24h	chr1q21	6631 // fatty acid metabolism // inferred from electronic annotation /// 8152 // metabolism // inferred from electronic annotation	5739 // mitochondrion // inferred from electronic annotation /// 5777 // peroxisome // inferred from electronic annotation	3824 // catalytic activity // inferred from electronic annotation /// 16853 // isomerase activity // inferred from electronic annotation	---	IPR001753 // Enoyl-CoA hydratase/isomerase	12.8767	13.1092
1218636	Dlg5_predicted	1367618_a_at	NM_130734	guanine nucleotide binding protein beta polypeptide 2-like 1	28d	chr10q21	7165 // signal transduction // inferred from electronic annotation /// 7205 // protein kinase C activation // inferred from electronic annotation	---	5080 // protein kinase C binding // inferred from electronic annotation	---	IPR001680 // G-protein beta WD-40 repeat	4.65201	4.46287
1218645	Atf4	1367624_at	NM_024403	activating transcription factor ATF-4	28d	chr7q34	---	---	---	---	---	8.31556	-0.145974
1218648	Ywhag	1386866_at	NM_019376	tyrosine 3-monooxgenase/tryptophan 5-monooxgenase activation protein gamma polypeptide	28d	chr12q12	6605 // protein targeting // inferred from electronic annotation /// 7165 // signal transduction // traceable author statement /// 7242 // intracellular signaling cascade // inferred from electronic annotation	---	5080 // protein kinase C binding // inferred from electronic annotation /// 8047 // enzyme activator activity // inferred from electronic annotation /// 19904 // protein domain specific binding // inferred from electronic annotation /// 30234 // enzyme regulator activity // traceable author statement	Cell_cycle // GenMAPP	IPR000308 // 14-3-3 protein	4.9903	-0.964273
1218650	Gatm	1367627_at	NM_031031	glycine amidinotransferase (L-arginine:glycine amidinotransferase)	24h	chr3q35	6601 // creatine biosynthesis // traceable author statement	5739 // mitochondrion // inferred from electronic annotation	15068 // glycine amidinotransferase activity // inferred from sequence or structural similarity /// 16740 // transferase activity // inferred from electronic annotation	---	---	-0.528155	7.67394
1218655	Rps11	1367630_at	NM_031110	ribosomal protein S11	24h	chr1q22	6412 // protein biosynthesis // inferred from electronic annotation	5622 // intracellular // inferred from electronic annotation /// 5840 // ribosome // inferred from electronic annotation	3723 // RNA binding // inferred from electronic annotation /// 3735 // structural constituent of ribosome // inferred from electronic annotation /// 19843 // rRNA binding // inferred from electronic annotation	Ribosomal_Proteins // GenMAPP	IPR000266 // Ribosomal protein S17	-0.792846	4.30803
1218664	P4hb	1367635_at	NM_012998	prolyl 4-hydroxylase beta polypeptide	28d	chr10q32.3	6118 // electron transport // inferred from electronic annotation /// 18401 // peptidyl-proline hydroxylation to 4-hydroxy-L-proline // inferred from electronic annotation	5615 // extracellular space // inferred from electronic annotation /// 5783 // endoplasmic reticulum // inferred from electronic annotation	3756 // protein disulfide isomerase activity // inferred from mutant phenotype /// 4656 // procollagen-proline 4-dioxygenase activity // inferred from electronic annotation /// 5489 // electron transporter activity // inferred from electronic annotation /// 16853 // isomerase activity // inferred from electronic annotation	---	IPR006662 // Thioredoxin type domain	12.348	1.58858
1218670	Tagln	1367570_at	NM_031549	transgelin	24h	chr8q24	7517 // muscle development // inferred from electronic annotation	---	30674 // protein binding bridging // traceable author statement /// 51015 // actin filament binding // traceable author statement	---	IPR001715 // Calponin-like actin-binding /// IPR000557 // Calponin repeat	30.4709	61.9065
1218674	Vim	1367574_at	NM_031140	vimentin	24h	chr17q12.3	---	5871 // kinesin complex // inferred from electronic annotation /// 5882 // intermediate filament // inferred from electronic annotation /// 45098 // type III intermediate filament // traceable author statement	5198 // structural molecule activity // traceable author statement	---	IPR006821 // Intermediate filament DNA-binding region /// IPR001664 // Intermediate filament protein	24.1636	36.8993
1218683	Rpl29	1367582_at	NM_017150	ribosomal protein L29	24h	chr8q32	6412 // protein biosynthesis // inferred from electronic annotation /// 7046 // ribosome biogenesis // inferred from electronic annotation	5622 // intracellular // inferred from electronic annotation /// 5830 // cytosolic ribosome (sensu Eukaryota) // inferred from electronic annotation /// 5840 // ribosome // inferred from electronic annotation	3735 // structural constituent of ribosome // inferred from electronic annotation	Ribosomal_Proteins // GenMAPP	IPR002673 // Ribosomal L29e protein	8.34509	8.63186
1218690	Aco2	1367589_at	NM_024398	aconitase 2 mitochondrial	28d	chr1q13 or 20q11	---	---	3994 // aconitate hydratase activity // inferred from direct assay	Krebs-TCA_Cycle // GenMAPP	IPR001030 // Aconitate hydratase N-terminal /// IPR000573 // Aconitate hydratase C-terminal	7.95212	3.00482
1218697	Rps26	1367596_at	NM_013224	ribosomal protein S26	24h	chr7q11	6412 // protein biosynthesis // inferred from electronic annotation	5622 // intracellular // inferred from electronic annotation /// 5840 // ribosome // inferred from electronic annotation /// 5843 // cytosolic small ribosomal subunit (sensu Eukaryota) // inferred from electronic annotation	3723 // RNA binding // inferred from electronic annotation /// 3735 // structural constituent of ribosome // inferred from electronic annotation	Ribosomal_Proteins // GenMAPP	IPR000892 // Ribosomal protein S26E	3.74513	10.6657
1218703	Cited2	1367602_at	AI013390	Cbp/p300-interacting transactivator with Glu/Asp-rich carboxy-terminal domain 2	24h	chr1p12	---	---	---	---	IPR007576 // CITED	-12.233	-12.5262
1218712	Mif	1367609_at	NM_031051	macrophage migration inhibitory factor	28d	chr20p12	6954 // inflammatory response // inferred from electronic annotation	---	5125 // cytokine activity // inferred from electronic annotation /// 16853 // isomerase activity // inferred from electronic annotation	---	IPR001398 // Macrophage migration inhibitory factor	8.75274	6.8449
1218734	Mrpl43_predicted	1367546_at	BM390298	mitochondrial ribosomal protein l43 (predicted)	24h							-0.89322	10.5616
1218737	LOC305913	1367547_at	BM388010	Similar to Zfp198 protein (LOC305913) mRNA	24h	chr15p12	---	---	---	---	IPR010507 // MYM-type zinc finger	-1.32269	-8.34884
1218741	unknown	1367548_at	BE118462	---	28d	---	---	---	---	---	---	11.4573	-1.29671
1218755	Hbb	1367553_x_at	NM_033234	hemoglobin beta chain complex	28d	chr1q22	6810 // transport // inferred from electronic annotation /// 15671 // oxygen transport // inferred from electronic annotation	5833 // hemoglobin complex // inferred from electronic annotation	5344 // oxygen transporter activity // inferred from electronic annotation	---	IPR000971 // Globin	24.0587	-1.76099
1218761	Ftl1	1367559_at	L01122	ferritin light chain 1	24h and 28d	chr1q22	6826 // iron ion transport // inferred from electronic annotation /// 6879 // iron ion homeostasis // inferred from sequence or structural similarity	---	5488 // binding // inferred from electronic annotation /// 8199 // ferric iron binding // inferred from electronic annotation	---	IPR008331 // Ferritin and Dps	16.8228	12.6897
1218765	Sparc	1367563_at	D28875	secreted acidic cysteine rich glycoprotein	24h and 28d	chr10q22	---	5578 // extracellular matrix (sensu Metazoa) // inferred from sequence or structural similarity /// 5604 // basement membrane // inferred from electronic annotation /// 5615 // extracellular space // inferred from electronic annotation	5509 // calcium ion binding // inferred from sequence or structural similarity	---	IPR002350 // Serine protease inhibitor Kazal type	14.2138	15.5636
1218770	Mgp	1367568_a_at	NM_012862	matrix Gla protein	24h	chr4q43	---	5576 // extracellular // inferred from electronic annotation /// 5615 // extracellular space // inferred from electronic annotation	5509 // calcium ion binding // inferred from electronic annotation	---	IPR000294 // Vitamin K-dependent carboxylation/gamma-carboxyglutamic region	18.6786	43.1627
1218771	Rpsa	1367569_at	NM_017138	laminin receptor 1 (67kD ribosomal protein SA)	28d	chr8q32	6412 // protein biosynthesis // inferred from electronic annotation	5622 // intracellular // inferred from electronic annotation /// 5840 // ribosome // inferred from electronic annotation /// 15935 // small ribosomal subunit // inferred from electronic annotation	3735 // structural constituent of ribosome // inferred from electronic annotation /// 5055 // laminin receptor activity // traceable author statement	Ribosomal_Proteins // GenMAPP	IPR001865 // Ribosomal protein S2	7.37556	4.87429
1218790	Dync1li1	1399090_at	AA944459	dynein, cytoplasmic, light intermediate chain 1	28d	---	---	---	---	---	---	-11.6943	-3.01001
1218791	Capzb	1399091_at	AI232101	f-actin capping protein beta subunit	28d							7.74157	1.11869
1218814	unknown	1399106_at	AI176121	---	24h and 28d	---	---	---	---	---	---	6.86435	12.8015
1218831	RGD1564778	1399118_at	AI168933	Similar to RIKEN cDNA 4121402D02 (LOC303514) mRNA	28d	chr10q31	---	---	---	---	---	21.2549	1.44515
1218848	Ncstn	1367511_at	BI285459	nicastrin	28d	chr13q24	---	5765 // lysosomal membrane // inferred from direct assay	8233 // peptidase activity // inferred from physical interaction	---	IPR008710 // Nicastrin	11.0242	10.2642
1218855	Ercc1_predicted	1399032_at	AA892791	excision repair cross-complementing rodent repair deficiency, complementation group 1 (predicted)	24h and 28d							12.2821	19.1761
1218864	unknown	1399039_at	BM383865	---	28d	---	---	---	---	---	---	7.92382	-1.92319
1218902	unknown	1399069_at	AI234008	---	28d	---	---	---	---	---	---	7.94376	5.7083
1218918	Aamp_predicted	1398975_at	BI281948	Similar to angio-associated migratory cell protein (LOC301512) mRNA	28d	chr9q33	---	---	---	---	IPR001680 // G-protein beta WD-40 repeat	8.69564	2.43029
1218931	Serinc3	1398986_at	AA944455	serine incorporator 3	28d							-7.7444	-3.561
1218933	LOC307347	1398988_at	BE110642	hypothetical protein LOC307346	24h	---	---	---	---	---	---	0.160653	10.8989
1218994	unknown	1367480_at	AI230248	---	24h	---	---	---	---	---	---	1.25103	5.90787
1218999	Pfdn1_predicted	1398926_at	AI410456	Similar to prefoldin 1 (LOC361310) mRNA	24h	chr18p11	---	---	---	---	IPR002777 // Prefoldin-related KE2 protein	0.718565	7.24813
1219045	Api5_predicted	1367491_at	AI233249	apoptosis inhibitor 5 (predicted)	24h							0.540847	4.60496
1219058	Rps13	1398872_at	BE107613	ribosomal protein S13	24h	chr1q34	6412 // protein biosynthesis // inferred from electronic annotation	5622 // intracellular // inferred from electronic annotation /// 5840 // ribosome // inferred from electronic annotation /// 5843 // cytosolic small ribosomal subunit (sensu Eukaryota) // inferred from electronic annotation	3723 // RNA binding // inferred from electronic annotation /// 3735 // structural constituent of ribosome // inferred from electronic annotation	Ribosomal_Proteins // GenMAPP	IPR000589 // Ribosomal protein S15	3.90904	7.2967
1219061	Atxn10	1398874_at	BI274345	spinocerebellar ataxia 10 homolog (human)	28d	chr7q34	---	---	---	---	---	3.18429	0.892831
1219065	Siahbp1	1367464_at	AI598391	siah binding protein 1; FBP interacting repressor; pyrimidine tract binding splicing factor; Ro ribonucleoprotein-binding protein 1	28d	chr7q34	---	---	---	---	IPR000504 // RNA-binding region RNP-1 (RNA recognition motif)	5.13427	5.8008
1219072	Rps5	1398882_at	BI282255	ribosomal protein S5	24h	chr1q21	6412 // protein biosynthesis // inferred from electronic annotation /// 7046 // ribosome biogenesis // inferred from electronic annotation	5622 // intracellular // inferred from electronic annotation /// 5830 // cytosolic ribosome (sensu Eukaryota) // inferred from electronic annotation /// 5840 // ribosome // inferred from electronic annotation /// 15935 // small ribosomal subunit // inferred from electronic annotation	3735 // structural constituent of ribosome // inferred from electronic annotation	---	IPR000235 // Ribosomal protein S7	6.81348	10.3621
1219115	Polr2j_predicted	1398914_at	AW530341	Similar to DNA-directed RNA polymerase II 13.3 kDa polypeptide (RPB11) (LOC288588) mRNA	24h	chr12q12	---	---	---	---	IPR008193 // DNA-directed RNA polymerase 13 to 16 kDa subunit	-4.42302	7.40821
1219126	Cd81	1398827_at	NM_013087	CD 81 antigen	28d	chr1q41	9611 // response to wounding // inferred from expression pattern /// 40008 // regulation of growth // inferred from expression pattern /// 42127 // regulation of cell proliferation // inferred from direct assay	16021 // integral to membrane // inferred from electronic annotation	5515 // protein binding // inferred from electronic annotation	---	IPR000301 // CD9/CD37/CD63 antigen	6.61951	3.91299
1219136	Actb	1398836_s_at	NM_031144	actin beta	24h and 28d	chr12p11	6928 // cell motility // inferred from electronic annotation /// 7409 // axonogenesis // inferred from direct assay	5856 // cytoskeleton // inferred from electronic annotation /// 5884 // actin filament // inferred from electronic annotation /// 15629 // actin cytoskeleton // inferred from electronic annotation /// 30424 // axon // inferred from direct assay	3774 // motor activity // inferred from electronic annotation /// 5198 // structural molecule activity // inferred from electronic annotation /// 5200 // structural constituent of cytoskeleton // inferred from electronic annotation	---	IPR004000 // Actin/actin-like	8.01492	10.2694
1219141	Rab1	1398841_at	AI411122	ras-related protein	28d	chr14q22	6886 // intracellular protein transport // inferred from electronic annotation /// 7264 // small GTPase mediated signal transduction // inferred from electronic annotation /// 15031 // protein transport // inferred from electronic annotation	5783 // endoplasmic reticulum // inferred from electronic annotation /// 5794 // Golgi apparatus // inferred from electronic annotation	5525 // GTP binding // inferred from electronic annotation /// 8565 // protein transporter activity // inferred from electronic annotation	---	IPR001806 // Ras GTPase superfamily	-5.83834	-4.46461
1219145	Eif5	1398845_at	BF282186	eukaryotic translation initiation factor 5	24h	chr6q32	6412 // protein biosynthesis // traceable author statement /// 6413 // translational initiation // inferred from electronic annotation /// 6446 // regulation of translational initiation // inferred from electronic annotation	---	3743 // translation initiation factor activity // inferred from electronic annotation /// 5525 // GTP binding // inferred from electronic annotation	Translation_Factors // GenMAPP	IPR002735 // Translation initiation factor IF5 /// IPR003307 // eIF4-gamma/eIF5/eIF2-epsilon	-1.07922	4.35859
1219148	St13	1398848_at	BG377057	suppression of tumorigenicity 13 (colon carcinoma) Hsp70-interacting protein	28d	chr7q34	---	---	3754 // chaperone activity // inferred from electronic annotation /// 3767 // co-chaperone activity // inferred from direct assay /// 19904 // protein domain specific binding // inferred from direct assay /// 30544 // Hsp70 protein binding // inferred from direct assay	---	IPR000276 // Rhodopsin-like GPCR superfamily /// IPR001440 // TPR repeat	8.06706	-5.84398
1219161	Nxf1	1398861_at	AF093139	nuclear RNA export factor 1 homolog (S. cerevisiae)	24h	chr1q41	6397 // mRNA processing // inferred from electronic annotation /// 6405 // RNA-nucleus export // inferred from electronic annotation /// 6406 // mRNA-nucleus export // inferred from electronic annotation /// 6606 // protein-nucleus import // inferred from electronic annotation /// 6810 // transport // inferred from electronic annotation	5622 // intracellular // inferred from electronic annotation /// 5634 // nucleus // inferred from electronic annotation /// 5643 // nuclear pore // inferred from electronic annotation	3723 // RNA binding // inferred from electronic annotation /// 5487 // nucleocytoplasmic transporter activity // inferred from electronic annotation /// 5515 // protein binding // inferred from electronic annotation /// 8565 // protein transporter activity // inferred from electronic annotation	---	IPR001611 // Leucine-rich repeat /// IPR002075 // Nuclear transport factor 2 (NTF2) /// IPR005637 // TAP C-terminal domain	4.44942	-11.6514
1219162	Atp2a2	1398862_at	J04024	ATPase Ca++ transporting cardiac muscle slow twitch 2	28d	chr12q16	6812 // cation transport // inferred from electronic annotation /// 6816 // calcium ion transport // inferred from electronic annotation /// 6937 // regulation of muscle contraction // traceable author statement /// 8152 // metabolism // inferred from electronic annotation /// 15992 // proton transport // inferred from electronic annotation	16020 // membrane // inferred from electronic annotation /// 16021 // integral to membrane // inferred from electronic annotation /// 16529 // sarcoplasmic reticulum // traceable author statement	287 // magnesium ion binding // inferred from electronic annotation /// 5388 // calcium-transporting ATPase activity // inferred from electronic annotation /// 5509 // calcium ion binding // inferred from electronic annotation /// 5524 // ATP binding // inferred from electronic annotation /// 15662 // ATPase activity coupled to transmembrane movement of ions phosphorylative mechanism // inferred …	---	IPR004014 // Cation transporting ATPase N-terminal /// IPR008250 // E1-E2 ATPase-associated region /// IPR005834 // Haloacid dehalogenase-like hydrolase /// IPR006068 // Cation transporting ATPase C-terminal	13.8561	1.47928
1219185	Eif4e	1398799_at	NM_053974	eukaryotic translation initiation factor 4E	28d	chr2q44	6412 // protein biosynthesis // inferred from electronic annotation /// 6413 // translational initiation // traceable author statement	5737 // cytoplasm // inferred from electronic annotation	3723 // RNA binding // inferred from electronic annotation /// 3743 // translation initiation factor activity // traceable author statement	Translation_Factors // GenMAPP	IPR001040 // Eukaryotic translation initiation factor 4E (eIF-4E)	-6.97275	-2.78966
1219209	Dnaja1	1398819_at	NM_022934	DnaJ-like protein	24h	chr5q22	42769 // DNA damage response perception of DNA damage // inferred from direct assay	---	---	---	IPR001623 // Heat shock protein DnaJ N-terminal /// IPR001305 // DnaJ central domain (CXXCXGXG) /// IPR002939 // Chaperone DnaJ C-terminal	-0.688721	-10.4557
1219213	Calr	1398750_at	NM_022399	calreticulin	28d	chr19q11	6457 // protein folding // traceable author statement	5625 // soluble fraction // traceable author statement /// 5783 // endoplasmic reticulum // traceable author statement	3754 // chaperone activity // traceable author statement /// 5509 // calcium ion binding // inferred from electronic annotation /// 5514 // calcium ion storage activity // inferred from electronic annotation	---	IPR001580 // Calreticulin/calnexin	9.2419	-4.37906
1219214	LOC497813	1398751_at	NM_031570	ribosomal protein S7	24h and 28d	chr6q16	6412 // protein biosynthesis // inferred from electronic annotation /// 7046 // ribosome biogenesis // inferred from electronic annotation	5622 // intracellular // inferred from electronic annotation /// 5830 // cytosolic ribosome (sensu Eukaryota) // inferred from electronic annotation /// 5840 // ribosome // inferred from electronic annotation /// 5843 // cytosolic small ribosomal subunit (sensu Eukaryota) // inferred from electronic annotation	3723 // RNA binding // inferred from electronic annotation /// 3735 // structural constituent of ribosome // inferred from electronic annotation	Ribosomal_Proteins // GenMAPP	IPR006759 // Glycosyl transferase family 54 /// IPR000554 // Ribosomal protein S7E	5.24123	6.00677
1219217	Uba52	1398754_at	NM_031687	ubiquitin A-52 residue ribosomal protein fusion product 1	24h	chr16p14	---	---	---	Ribosomal_Proteins // GenMAPP	IPR000626 // Ubiquitin /// IPR001975 // Ribosomal protein L40e	2.48959	7.59002
1219240	Rpl30	1398774_at	NM_022699	ribosomal protein L30	24h	chr7q22	6412 // protein biosynthesis // inferred from electronic annotation	5622 // intracellular // inferred from electronic annotation /// 5840 // ribosome // inferred from electronic annotation /// 5842 // cytosolic large ribosomal subunit (sensu Eukaryota) // inferred from electronic annotation	3723 // RNA binding // inferred from electronic annotation /// 3735 // structural constituent of ribosome // inferred from electronic annotation	Ribosomal_Proteins // GenMAPP	IPR004038 // Ribosomal protein L7Ae/L30e/S12e/Gadd45	0.180989	8.25994
1676293	unknown	1398658_at	AI145762	---	24h	---	---	---	---	---	---	-2.19215	13.634
1676317	unknown	1398696_at	AI178692	---	24h and 28d	---	---	---	---	---	---	-54.867	-63.8782
1676327	unknown	1398706_at	BI294633	---	24h	---	---	---	---	---	---	50.5924	70.6839
1676366	unknown	1398576_at	AI237410	---	24h							8.90013	141.653
1676376	unknown	1398587_at	AA860035	---	28d							-24.2084	-2.6445
1676383	unknown	1398594_at	AI029767	---	28d	---	---	---	---	---	---	-21.3934	-3.01943
1676388	unknown	1398600_at	AW524565	---	24h	---	---	---	---	---	---	-11.8098	-8.53182
1676403	Rps27a	1398617_at	BE098167	ribosomal protein s27a	28d	---	---	---	---	Ribosomal_Proteins // GenMAPP	---	-44.743	-28.3631
1676410	unknown	1398624_x_at	AA957044	---	28d	---	---	---	---	---	---	14.9368	3.78667
1676528	Nlgn1	1398210_at	BF401765	neuroligin 1	28d	---	---	---	---	---	---	-58.8258	-59.6385
1676533	unknown	1398215_at	BF409369	---	24h and 28d	---	---	---	---	---	---	-35.0988	-37.2033
1676573	unknown	1398110_at	AI717612	---	28d	---	---	---	---	---	---	146.496	17.776
1676612	unknown	1398148_at	BF406137	---	28d	---	---	---	---	---	---	-46.0012	-27.7642
1676697	unknown	1398087_at	BE110617	---	28d	---	---	---	---	---	---	-29.8752	-30.6536
1676896	unknown	1397848_at	AI171553	---	28d							-40.659	-24.1301
1676951	unknown	1397758_at	BI301535	---	28d	---	---	---	---	---	---	-14.6351	1.66297
1676955	Wwp1	1397761_at	BF419013	ww domain containing e3 ubiquitin protein ligase 1	28d							70.087	42.6045
1677021	unknown	1397682_at	AW917689	---	28d	---	---	---	---	---	---	-17.4981	-5.2136
1677050	unknown	1397710_at	BF284362	---	28d							56.6865	1.87787
1677118	Slitrk1_predicted	1397632_at	AW523107	slit and ntrk-like family, member 1 (predicted)	28d	---	---	---	---	---	---	19.0113	6.4395
1677201	unknown	1397569_at	BF546710	---	28d	---	---	---	---	---	---	-51.2807	-13.0989
1677223	unknown	1397591_at	BF403332	---	24h	---	---	---	---	---	---	-7.16531	29.8677
1677248	unknown	1397470_at	BE099883	---	28d	---	---	---	---	---	---	90.784	31.9401
1677285	Apbb1ip	1397507_at	AI029577	amyloid beta (a4) precursor protein-binding, family b, member 1 interacting protein	24h							11.483	52.5245
1677393	unknown	1397323_x_at	AW141996	---	28d							-52.4323	-18.112
1677434	unknown	1397364_at	AW521314	---	24h and 28d	---	---	---	---	---	---	-22.8728	-21.3224
1677461	Ntrk2	1397246_at	BE102996	neurotrophic tyrosine kinase receptor type 2	28d	chr17p14	6468 // protein amino acid phosphorylation // inferred from electronic annotation /// 7169 // transmembrane receptor protein tyrosine kinase signaling pathway // inferred from electronic annotation /// 7399 // neurogenesis // inferred from electronic annotation	5829 // cytosol // inferred from electronic annotation /// 16020 // membrane // inferred from electronic annotation /// 16021 // integral to membrane // inferred from electronic annotation	4672 // protein kinase activity // inferred from electronic annotation /// 4713 // protein-tyrosine kinase activity // inferred from electronic annotation /// 4714 // transmembrane receptor protein tyrosine kinase activity // inferred from electronic annotation /// 4872 // receptor activity // inferred from electronic annotation /// 5524 // ATP binding // inferred from electronic annotation /// 1…	---	IPR000372 // Cysteine-rich flanking region N-terminal /// IPR007110 // Immunoglobulin-like	10.6521	8.29628
1677464	Tmem35	1397227_at	BE120895	transmembrane protein 35	28d							-8.91892	-5.80665
1677525	unknown	1397164_at	AI175779	---	24h and 28d							-21.3272	-13.8296
1677591	Pfkfb3	1397082_at	BF414044	6-phosphofructo-2-kinase/fructose-2,6-biphosphatase 3	28d							-56.0323	-41.1516
1677684	unknown	1397028_at	BF389733	---	28d							93.3154	-2.14795
1677864	unknown	1396916_at	BE106066	---	24h	---	---	---	---	---	---	42.2868	60.2256
1677987	unknown	1396747_at	BE121159	---	28d	---	---	---	---	---	---	-50.2243	-22.4694
1678016	unknown	1396776_at	BF392898	---	28d							-27.2467	-8.35955
1678058	LOC290150	1396672_at	BF393007	Clone LRTVD8c5 T cell receptor V delta 8 mRNA partial cds /// Similar to RIKEN cDNA A430107P09 gene (LOC290156) mRNA	24h and 28d	chr15 /// chr15p14	---	---	---	---	IPR007110 // Immunoglobulin-like	29.5744	29.1767
1678125	unknown	1396593_at	BF406268	---	24h							128.648	142.667
1678464	Tmprss5	1396348_at	BI287017	adrenal mitochondrial protease	24h	---	---	---	---	---	---	2.80767	12.2147
1678476	unknown	1396215_at	BF566901	---	28d	---	---	---	---	---	---	-25.2141	-5.53715
1678499	unknown	1396237_at	AA923873	---	28d	---	---	---	---	---	---	59.9822	43.5574
1678584	RGD1310008	1396176_at	BF552028	Similar to RIKEN cDNA 2810427I04; DNA segment Chr 8 ERATO Doi 590 expressed (LOC361437) mRNA	28d	chr19q12	---	---	---	---	IPR007531 // Uncharacterised hypothalamus protein DUF546	-71.2826	-24.2283
1678632	unknown	1396057_at	AW521804	---	28d	---	---	---	---	---	---	-20.1036	-15.9911
1678642	unknown	1396088_at	AW914780	---	28d							-50.7283	-28.5126
1678669	unknown	1396115_at	BF566051	---	24h							-0.0146151	50.0091
1678774	LOC365511	1395929_at	AW535139	hypothetical loc365511	24h							9.63894	39.8564
1678906	unknown	1395769_at	BE105421	---	24h							-2.05995	-20.0057
1678999	Cdgap_predicted	1395715_at	BI288113	cdc42 gtpase-activating protein (predicted)	28d	---	---	---	---	---	---	30.4137	10.4264
1679001	unknown	1395717_at	BF394620	---	28d	---	---	---	---	---	---	174.687	75.8062
1679020	Ripk5	1395736_at	BG666455	receptor interacting protein kinase 5	28d							14.2842	-2.01567
1679029	unknown	1395745_at	AI113308	---	28d							-14.6443	1.17541
1679081	unknown	1395651_at	AI511118	---	24h							3.81771	13.6101
1679200	Bxdc2	1395479_at	BG373428	brix domain containing 2	28d	---	---	---	---	---	---	-12.3425	-0.374204
1679264	unknown	1395542_at	BF549929	---	28d							-18.2177	-6.30649
1679373	Spnb2	1395359_at	BF559566	spectrin beta 2	28d	---	---	---	---	---	---	13.7946	-1.50889
1679395	unknown	1395381_at	BF542239	---	24h and 28d	---	---	---	---	---	---	19.2067	28.7731
1679580	unknown	1395129_at	BE107340	---	28d	---	---	---	---	---	---	-41.499	-12.6329
1679594	unknown	1395142_at	BG371864	---	24h	---	---	---	---	---	---	-18.6505	-21.9873
1679718	Zfml_predicted	1394975_at	BF396896	Similar to nuclear protein NP220 (LOC312491) mRNA	24h	chr4q34	---	---	---	---	IPR000504 // RNA-binding region RNP-1 (RNA recognition motif)	-4.8325	-19.9308
1679764	Plekhh1_predicted	1395020_at	BI275435	pleckstrin homology domain containing, family h (with myth4 domain) member 1 (predicted)	28d	---	---	---	---	---	---	37.3594	14.98
1679765	unknown	1395021_at	AW533225	---	24h							-4.2593	-56.6751
1679780	unknown	1394891_at	BF548290	---	28d							-25.6735	-0.449211
1679803	unknown	1394913_at	AW530163	---	28d	---	---	---	---	---	---	-23.8646	-10.8885
1679806	unknown	1394916_at	AW526714	---	24h							-8.466	-16.9851
1679888	unknown	1394852_at	AI175769	---	28d	---	---	---	---	---	---	193.152	90.2565
1679960	Nfib	1394778_at	BE116111	Nuclear factor 1 B-type	28d							31.3534	6.54048
1680055	unknown	1394727_at	AI407942	---	28d	---	---	---	---	---	---	-21.4669	-1.85906
1680124	Akr7a2	1394650_at	BF284574	aldo-keto reductase family 7, member a2 (aflatoxin aldehyde reductase)	28d	---	---	---	---	---	---	-37.0986	-9.64511
1680272	unknown	1394506_at	AI549348	---	28d							182.161	107.875
1680306	unknown	1394395_at	BG668719	---	24h and 28d							-15.9311	-19.2617
1680339	unknown	1394427_at	AW524670	---	28d	---	---	---	---	---	---	17.538	-5.41147
1680358	unknown	1394446_at	AW523015	---	28d	---	---	---	---	---	---	30.4091	4.57808
1680380	Hspa2	1394200_at	BF410146	heat shock protein 2	24h							9.62571	13.6131
1680397	Spock3_predicted	1394252_at	BG668764	sparc/osteonectin, cwcv and kazal-like domains proteoglycan 3	28d	---	---	---	---	---	---	-7.79136	-0.281641
1680469	Id4	1394022_at	BE116009	inhibitor of DNA binding 4	24h	chr17p14	---	---	---	---	IPR001092 // Basic helix-loop-helix dimerization domain bHLH	14.292	10.1966
1680573	unknown	1393967_at	AI764726	---	28d	---	---	---	---	---	---	78.477	53.9757
1680585	unknown	1393808_at	AW527783	---	28d	---	---	---	---	---	---	13.938	5.75036
1680689	unknown	1393761_at	BF390194	---	28d							-43.5758	-33.1731
1680762	GPR34_predicted	1393682_at	BF410504	g-protein-coupled receptor gpr34	24h	---	---	---	---	---	---	-5.74599	22.0677
1680800	RGD1305038_predicted	1393723_at	AW523714	Similar to Serine/threonine-protein kinase SNK (Serum inducible kinase) (LOC314627) mRNA	24h	chr7q11	---	---	---	---	IPR000719 // Protein kinase /// IPR000959 // POLO box duplicated region	62.0044	202.274
1680814	unknown	1393585_at	AI145951	---	28d							12.8628	2.9458
1680863	unknown	1393634_at	AW530086	---	28d							228.401	74.8129
1680864	unknown	1393635_x_at	AI230430	---	28d	---	---	---	---	---	---	14.5534	3.43001
1680872	unknown	1393644_at	BI278967	---	24h							-57.6176	-61.576
1680890	unknown	1393510_at	AW524463	---	24h	---	---	---	---	---	---	-7.68321	-10.9225
1680903	Coil	1393523_at	AI059075	coilin	28d	---	---	---	---	---	---	-31.6174	-1.33995
1680960	Pxmp4	1393421_at	BG664011	peroxisomal membrane protein 4	24h							-3.92629	-70.0119
1680972	unknown	1393434_at	AI145492	---	28d							-16.7133	5.04042
1680995	unknown	1393461_at	BM392157	---	24h	---	---	---	---	---	---	4.62141	22.4177
1681001	unknown	1393469_at	BE102340	---	24h	---	---	---	---	---	---	-7.40818	-9.13007
1681011	unknown	1393482_at	AI045330	---	28d							-13.7991	-4.99217
1681038	unknown	1393345_at	BF561145	---	28d	---	---	---	---	---	---	-12.554	-0.800003
1681058	Slc12a7	1393365_at	AW433625	solute carrier family 12 (potassium/chloride transporters), member 7	28d	---	---	---	---	---	---	-17.0738	-4.52424
1681064	unknown	1393371_at	BG378781	---	24h and 28d							37.3143	48.2136
1681066	LOC498289	1393373_at	BI289640	similar to encephalopsin	28d	---	---	---	---	---	---	-22.4806	2.33209
1681069	Sox6	1393376_at	BI289559	Similar to SOX6 (LOC293165) mRNA	24h	chr1q34	---	---	---	---	IPR000910 // HMG1/2 (high mobility group) box	-4.8924	-57.9985
1681144	unknown	1393303_at	AW918896	---	24h and 28d							-19.3178	-19.2127
1681148	unknown	1393307_at	AI136599	---	24h and 28d							11.4606	12.0788
1681149	unknown	1393308_at	BE110640	---	24h	---	---	---	---	---	---	-7.22169	-20.2036
1681191	Baz1b	1393194_at	BF558732	bromodomain adjacent to zinc finger domain protein 1B	28d	---	---	---	---	---	---	17.7612	3.85214
1681199	Igf2bp3	1393202_a_at	BF414160	similar to insulin-like growth factor 2, binding protein 3	28d	---	---	---	---	---	---	-41.6453	28.9902
1681213	unknown	1393218_at	AI176155	---	24h	---	---	---	---	---	---	-2.43749	-11.447
1681273	unknown	1393128_at	BI288424	---	24h	---	---	---	---	---	---	5.40465	28.4028
1681293	Pcdha4	1393149_at	BG663483	cadherin-related neuronal receptor 1 /// cadherin-related neuronal receptor 11 /// cadherin-related neuronal receptor 2 /// cadherin-related neuronal receptor 5	28d	chr18p11 /// chr18q12.1	42476 // odontogenesis // non-traceable author statement /// 7283 // spermatogenesis // non-traceable author statement	---	---	GPCRs_Other // GenMAPP	IPR002126 // Cadherin	-6.67957	-6.7134
1681331	Yars2	1393033_at	BG669575	Similar to CGI-04 protein (LOC287924) mRNA	28d	chr11q23	---	---	---	---	IPR002305 // Aminoacyl-tRNA synthetase class Ib	15.276	8.2981
1681344	1393046_at	1393046_at	AI709474	Similar to Protein C20orf20 (LOC311713) mRNA	28d	chr3q43	---	---	---	---	---	-12.1813	3.25182
1681380	unknown	1393086_at	AI060055	---	28d	---	---	---	---	---	---	-25.4797	-10.8635
1681386	Armc1_predicted	1392930_at	BI276980	similar to armadillo repeat-containing protein	24h and 28d							-8.7657	-6.87218
1681389	unknown	1392934_at	BM384509	---	24h and 28d	---	---	---	---	---	---	-7.6409	-7.1492
1681393	unknown	1392940_at	BE095915	---	24h							0.0771544	9.00657
1681408	Sel1h	1392955_at	BF548909	sel1 (suppressor of lin-12) 1 homolog (c. elegans)	28d							-19.4926	-14.0448
1681410	unknown	1392957_at	BF565151	---	28d	---	---	---	---	---	---	-15.8349	-10.2826
1681412	unknown	1392961_at	AW534383	---	28d	---	---	---	---	---	---	74.8722	43.1201
1681441	Sox17_predicted	1392990_at	AI031004	sry-box containing gene 17 (predicted)	24h							-8.69547	-13.1167
1681492	ermb	1392880_at	ERM-binding phosphoprotein	1392880_at	24h	---	---	---	---	---	---	1.77128	25.8255
1681577	unknown	1392813_at	AI548994	---	24h	---	---	---	---	---	---	1.41574	18.651
1681614	unknown	1392685_at	BF415174	---	28d	---	---	---	---	---	---	-54.0874	-3.60235
1681644	unknown	1392721_at	AI113185	---	24h and 28d	---	---	---	---	---	---	-53.7263	-46.6313
1681659	unknown	1392737_at	AI044644	---	24h	---	---	---	---	---	---	-5.99008	27.1391
1681710	unknown	1392627_x_at	BI282114	---	28d	---	---	---	---	---	---	7.02822	9.53217
1681720	unknown	1392638_at	AI599308	---	28d							-30.3005	-10.1649
1681755	unknown	1392518_at	AI577870	---	28d	---	---	---	---	---	---	-10.669	-11.4696
1681760	Son	1392523_at	AW144637	Similar to SON protein (LOC304092) mRNA	24h	chr11q11	---	---	---	---	IPR000467 // D111/G-patch domain /// IPR001159 // Double-stranded RNA binding (DsRBD) domain	-3.45518	8.15966
1681904	unknown	1392364_at	BE102708	---	24h	---	---	---	---	---	---	-7.29694	-25.2375
1681968	unknown	1392429_at	BF387478	---	28d	---	---	---	---	---	---	150.515	107.031
1682081	unknown	1392245_at	AI030231	---	28d							-29.1606	-4.64002
1682125	unknown	1392142_at	AI764196	---	28d	---	---	---	---	---	---	-22.0541	-24.7221
1682155	Chi3l1	1392171_at	AA945643	chitinase 3-like 1 (cartilage glycoprotein-39)	28d	chr13q13	---	---	---	---	IPR001223 // Glycoside hydrolase family 18	6.63268	8.84063
1682217	unknown	1392085_at	AI008902	---	28d	---	---	---	---	---	---	-66.7257	-18.0357
1682297	unknown	1392013_at	AA819397	---	24h	---	---	---	---	---	---	-0.682342	12.9437
1682308	unknown	1392025_x_at	BI303277	---	24h	---	---	---	---	---	---	3.05944	-21.5796
1682319	unknown	1392038_at	BF387389	---	24h	---	---	---	---	---	---	-15.8317	-35.5622
1682364	unknown	1391928_at	BF418827	---	24h							-1.42934	-14.2488
1682376	Timm44	1391940_at	AI600070	translocator of inner mitochondrial membrane 44	24h							-42.0359	-57.6811
1682407	unknown	1391823_at	AA956842	---	24h							162.287	150.527
1682438	unknown	1391854_at	BF409017	---	28d							-44.2456	-36.9049
1682503	Usp33	1391770_at	BE108244	ubiquitin specific protease 33	24h and 28d							15.8219	-10.9178
1682559	unknown	1391680_at	BF410646	---	24h	---	---	---	---	---	---	-2.80516	26.3241
1682601	unknown	1391721_at	AI009102	---	24h and 28d							-31.5924	-28.548
1682662	unknown	1391633_at	BF390387	---	24h and 28d							100.699	210.838
1682717	1391532_at	1391532_at	AI535169	Rap2 interacting protein	28d	chr10q32.1	---	---	---	---	---	20.9106	-6.14297
1682776	unknown	1391438_at	BF283846	---	28d	---	---	---	---	---	---	12.9516	5.59158
1682777	unknown	1391439_at	BI278193	---	28d							30.5285	14.5021
1682790	unknown	1391452_at	AI044680	---	28d							18.7226	-7.26149
1682796	Ndrg1	1391458_at	BE120446	Similar to cytoplasmic protein Ndr1 (LOC299923) mRNA	28d	chr7q33	---	---	---	---	IPR004142 // Ndr family	25.6514	8.43823
1682800	Ebpl_predicted	1391462_at	AI179635	Similar to emopamil binding related protein EBRP (LOC361054) mRNA	24h	chr15p12	---	---	---	---	IPR007905 // Emopamil-binding	5.47849	18.5479
1682822	unknown	1391486_at	BM388409	---	24h and 28d	---	---	---	---	---	---	-13.7317	-10.5147
1682902	LOC289809	1391415_at	AI043694	putatative 28 kDa protein	28d	chr14q22	---	---	---	---	---	-11.9893	-0.29238
1682947	unknown	1391308_at	AI101675	---	24h	---	---	---	---	---	---	-0.653346	-11.4972
1682997	unknown	1391208_at	BG379836	---	24h	---	---	---	---	---	---	17.3971	20.4497
1683024	RGD1308324_predicted	1391236_at	BG380318	Similar to RIKEN cDNA 5730469D23 (LOC305268) mRNA	24h	chr14p21	---	---	---	---	IPR000594 // UBA/THIF-type NAD/FAD binding fold /// IPR000127 // Ubiquitin-activating enzyme repeat	-5.96617	-12.2044
1683044	Nmt2	1391256_at	AA900781	n-myristoyltransferase 2	28d	---	---	---	---	---	---	-35.0719	-12.807
1683046	unknown	1391258_at	AI178337	---	24h	---	---	---	---	---	---	-65.0661	-70.6283
1683064	Cdc42	1391127_at	BF400818	cell division cycle 42 homolog (s. cerevisiae)	24h and 28d	---	---	---	---	Integrin-mediated_cell_adhesion // GenMAPP	---	-10.9924	-7.80511
1683157	unknown	1391069_at	AI231713	---	24h	---	---	---	---	---	---	-5.80084	-50.4432
1683225	unknown	1390985_at	AA956519	---	24h	---	---	---	---	---	---	1.89713	23.1294
1683250	Pcdh8	1391013_at	AW523567	protocadherin 8	24h	---	---	---	---	---	---	-12.5668	-11.2746
1683321	unknown	1390929_at	BI275447	---	28d	---	---	---	---	---	---	-75.4584	-39.5043
1683374	Npy1r	1390828_at	BI395810	neuropeptide y receptor y1	28d	---	---	---	---	---	---	-13.7908	-6.67535
1683392	Col16a1	1390846_at	BG380309	Similar to alpha 1 type XVI collagen precursor; collagen XVI alpha-1 polypeptide (LOC366474) mRNA	28d	chr5q36	---	---	---	---	IPR003129 // Thrombospondin N-terminal /// IPR008160 // Collagen triple helix repeat	18.7833	5.60303
1683449	unknown	1386855_at	AA944136	---	24h							-17.0995	158.612
1683528	unknown	1386679_at	BF562962	---	28d	---	---	---	---	---	---	21.8916	14.6886
1683562	unknown	1386766_at	BF522861	---	28d	---	---	---	---	---	---	-37.1334	-4.96254
1683597	unknown	1386394_at	AA956971	---	28d	---	---	---	---	---	---	-27.0465	-3.44309
1683630	Zfpn1a5_predicted	1386550_at	BF563739	zinc finger protein, subfamily 1a, 5 (predicted)	28d	---	---	---	---	---	---	-12.2888	-5.39977
1683656	1386071_at	1386071_at	AI070564	Similar to neural specific sr protein NSSR 2 (LOC362630) mRNA	24h	chr5q36	---	---	---	---	IPR000504 // RNA-binding region RNP-1 (RNA recognition motif)	62.0737	60.8091
1683672	unknown	1386102_at	AA851046	---	28d							-16.3216	-0.282836
1683675	unknown	1386119_at	BE110033	---	28d							-14.7808	-9.1935
1683679	unknown	1386123_at	BF553538	---	24h	---	---	---	---	---	---	-8.50007	-13.3496
1683699	Ggps1	1386215_at	AI101566	geranylgeranyl diphosphate synthase 1	28d	---	---	---	---	---	---	-13.4623	-6.65413
1683728	unknown	1385912_at	AI412854	---	24h	---	---	---	---	---	---	13.4399	17.0812
1683780	unknown	1386012_at	BG672820	---	28d							14.1701	3.22234
1683855	unknown	1385867_x_at	BG373936	---	28d							-42.741	-38.4142
1683866	unknown	1385893_at	AA874903	---	28d							-19.0549	1.03382
1683892	unknown	1385734_at	BE118753	---	28d	---	---	---	---	---	---	-9.09788	-5.48177
1683966	unknown	1385653_at	AA817920	---	24h	---	---	---	---	---	---	-11.5556	-10.4055
1684053	unknown	1385585_at	AI111674	---	28d							-19.6877	-8.08863
1684083	Hsph1	1385620_at	BF525282	Similar to heat shock protein 105 kDa alpha (LOC288444) mRNA	24h	chr12p11	---	---	---	---	IPR001023 // Heat shock protein Hsp70	5.38263	-11.2797
1684173	Nkx2-2_predicted	1385387_at	AA925143	nk2 transcription factor related, locus 2 (drosophila) (predicted)	28d	---	---	---	---	---	---	13.9042	5.81168
1684288	unknown	1385347_at	BE103484	---	28d	---	---	---	---	---	---	-16.6956	-4.48807
1684303	unknown	1385364_at	BF390761	---	28d	---	---	---	---	---	---	37.9877	-0.580843
1684320	Map3k3_predicted	1385216_at	BI290864	mitogen activated protein kinase kinase kinase 3 (predicted)	28d							-32.6075	-7.33531
1684349	Trim34_predicted	1385252_at	BI280655	tripartite motif protein 34 (predicted)	28d							-13.4108	-4.98798
1684361	unknown	1385266_at	BF404261	---	28d	---	---	---	---	---	---	-14.2672	-7.99057
1684445	unknown	1385190_at	BG376453	---	28d	---	---	---	---	---	---	221.951	110.303
1684454	unknown	1385046_at	BM387916	---	28d							-6.55351	-1.67101
1684550	1384992_at	1384992_at	AI236142	Similar to histone deacetylase 10 (LOC300143) mRNA	28d	chr7q34	---	---	---	---	---	98.3554	40.4934
1684586	unknown	1385030_at	BE097270	---	24h	---	---	---	---	---	---	-5.81942	-16.2111
1684631	unknown	1384920_at	AI030026	---	24h							4.79592	28.5468
1684638	unknown	1384927_at	AI230430	---	28d	---	---	---	---	---	---	16.5048	1.6625
1684682	unknown	1384822_at	AW521721	---	28d							-13.617	3.65215
1684750	Trdn	1384737_at	BF555973	triadin	24h	---	---	---	---	---	---	107.877	172.903
1684751	unknown	1384738_at	AI070149	---	28d							182.41	72.3317
1684791	unknown	1384779_at	AI716342	---	24h	---	---	---	---	---	---	47.4386	168.635
1684886	unknown	1384726_at	AI058852	---	28d	---	---	---	---	---	---	170.598	48.2224
1684910	Zswim5_predicted	1384571_at	BF398835	zinc finger, swim domain containing 5 (predicted)	24h	---	---	---	---	---	---	0.283617	-13.6115
1684952	unknown	1384641_at	AA957600	---	24h							165.482	194.325
1684974	Unc5c	1384506_at	H33706	unc-5 homolog c (c. elegans)	24h							-11.5626	-34.4318
1684984	unknown	1384515_at	BF388057	---	24h	---	---	---	---	---	---	10.552	12.9955
1684993	Dock11	1384525_at	AI549335	dedicator of cytokinesis 11	28d							-9.79681	-1.98094
1685088	unknown	1384468_at	BI283314	---	28d	---	---	---	---	---	---	-8.48439	-1.31698
1685089	Abca5	1384469_at	AI502224	atp-binding cassette, sub-family a (abc1), member 5	24h and 28d							-11.7592	-12.2908
1685214	unknown	1384276_at	BI283340	---	28d							91.5992	54.6191
1685223	unknown	1384286_at	BI285501	---	24h	---	---	---	---	---	---	-7.42279	-12.1951
1685282	Ap1s2_predicted	1384187_at	BF551686	similar to AP-1 complex subunit sigma-2	24h and 28d							-7.37279	-5.67628
1685310	soc2	1384222_at	BG669046	soc-2 (suppressor of clear) homolog (C. elegans) (predicted)	28d	---	---	---	---	---	---	-7.14173	-6.03006
1685317	unknown	1384229_at	AI576080	---	24h							-11.3697	-29.676
1685329	unknown	1384072_at	BI288828	---	24h	---	---	---	---	---	---	-32.1639	-62.0312
1685357	unknown	1384102_at	AI231520	---	28d	---	---	---	---	---	---	70.5236	42.9561
1685361	Tmem23	1384106_at	AW141276	mob protein	28d	chr1q52	---	---	---	---	---	-15.8652	-14.8466
1685369	Mte1	1384115_at	BF555448	mitochondrial acyl-coa thioesterase 1	28d	---	---	---	---	---	---	-19.276	-2.30978
1685415	unknown	1384006_at	AI045457	---	28d	---	---	---	---	---	---	-24.2864	-8.31003
1685508	Cldn1	1383946_at	AI137640	claudin 1	28d	chr11q22	42552 // myelination // inferred from physical interaction	5615 // extracellular space // inferred from electronic annotation /// 5923 // tight junction // inferred from electronic annotation /// 16020 // membrane // inferred from electronic annotation /// 16021 // integral to membrane // inferred from electronic annotation /// 16328 // lateral plasma membrane // inferred from direct assay	5198 // structural molecule activity // inferred from electronic annotation /// 5515 // protein binding // inferred from electronic annotation /// 30165 // PDZ domain binding // inferred from physical interaction	---	IPR004031 // PMP-22/EMP/MP20 and claudin family	136.875	11.4155
1685515	Ccl9	1383955_at	BF554586	chemokine (c-c motif) ligand 9	28d							-14.1535	-7.25693
1685543	RGD:708368	1383986_at	AI071098	tropomyosin isoform 6	28d	chr2q34	---	---	---	---	IPR000533 // Tropomyosin	-13.5876	0.311172
1685607	unknown	1383894_at	BI289486	---	28d	---	---	---	---	---	---	-25.831	-3.87835
1685635	LOC497806	1383768_at	BF563441	RNA binding protein HuB	24h	---	---	---	3723 // RNA binding // inferred from sequence or structural similarity	---	IPR000504 // RNA-binding region RNP-1 (RNA recognition motif)	-4.29162	-8.56303
1685691	Rab40b_predicted	1383826_at	AA924620	Similar to RAR SOCS box containing protein (LOC303754) mRNA	28d	chr10q32.3	---	---	---	---	IPR001806 // Ras GTPase superfamily	-18.4826	-10.4308
1685759	unknown	1383744_at	AI146250	---	28d							-14.3792	-3.31658
1685785	unknown	1383612_at	AI454134	---	28d	---	---	---	---	---	---	-26.8458	-12.3597
1685804	Slc30a1	1383632_at	BI295105	solute carrier family 30 (zinc transporter), member 1	28d	---	---	---	---	---	---	-11.2147	-3.53753
1685818	unknown	1383646_at	AI072798	---	24h	---	---	---	---	---	---	1.77331	-20.6666
1685825	unknown	1383656_at	BM387554	---	28d	---	---	---	---	---	---	-50.4378	-2.56402
1685840	Ube3a_predicted	1383510_at	AI230360	ubiquitin protein ligase e3a (predicted)	28d							-19.3184	-4.67459
1685846	Fgl2	1383516_at	BG663284	fibrinogen-like 2	24h							15.658	26.7891
1685870	Rasgrp1	1383542_at	BI282819	ras guanyl releasing protein 1	24h	---	---	---	---	---	---	-5.53141	-14.8027
1685933	unknown	1383449_at	AA801218	---	24h	---	---	---	---	---	---	-5.90038	-22.1365
1685963	unknown	1383483_at	BE106581	---	28d							-6.95301	-3.30418
1686028	unknown	1383393_at	AA858485	---	28d	---	---	---	---	---	---	-22.5167	-10.9352
1686038	unknown	1383403_at	AW523626	---	28d							-13.5148	-4.82767
1686055	Pkn1	1383421_at	BM386110	protein kinase n1	28d							10.7123	10.2476
1686062	unknown	1383268_at	BG667725	---	28d							-18.6179	-5.13548
1686079	Ncam1	1383284_at	BG372598	neural cell adhesion molecule 1	24h	---	---	---	---	---	---	-2.07303	6.80637
1686089	Pdyn	1383294_at	BF412731	prodynorphin	24h							-24.2622	75.3149
1686098	Ybx2_predicted	1383305_at	AW530081	hypothetical protein LOC320560	28d							-10.6327	-5.04243
1686114	unknown	1383327_at	AI576297	---	24h	---	---	---	---	---	---	-1.22093	-7.91219
1686118	unknown	1383332_at	BI281615	---	28d							12.3602	1.33421
1686140	unknown	1383187_a_at	AA944136	---	24h	---	---	---	---	---	---	-52.9407	-74.1447
1686234	Pxmp4	1383117_at	AI232414	peroxisomal membrane protein 4	24h	---	---	---	---	---	---	-8.35464	-60.1055
1686268	Kif2	1383156_at	H31899	kinesin heavy chain family, member 2	24h							-2.11736	-10.1177
1686287	unknown	1383001_at	AI178157	---	24h							-18.353	-15.6213
1686339	unknown	1383069_at	AW144676	---	28d	---	---	---	---	---	---	-7.71422	-2.87596
1686377	unknown	1382936_at	BF396501	---	24h	---	---	---	---	---	---	11.5685	21.8552
1686384	unknown	1382945_at	AI028809	---	28d							-10.9289	6.36109
1686391	unknown	1382953_at	AI043711	---	24h							-28.2023	-51.8835
1686453	unknown	1382857_at	BE108794	---	28d	---	---	---	---	---	---	-12.3833	-0.329728
1686563	unknown	1382818_at	AI177067	---	28d	---	---	---	---	---	---	-6.48219	-4.41455
1686605	unknown	1382703_at	BE099893	---	28d	---	---	---	---	---	---	-25.5736	-4.45445
1686662	Tnrc9_predicted	1382579_at	BE107165	trinucleotide repeat containing 9 (predicted)	28d							-14.6954	-2.02159
1686699	Snx16	1382643_at	BE102993	sorting nexin 16	28d	chr2q23	6810 // transport // inferred from electronic annotation /// 6886 // intracellular protein transport // inferred from electronic annotation /// 7242 // intracellular signaling cascade // inferred from electronic annotation /// 15031 // protein transport // inferred from electronic annotation /// 45022 // early endosome to late endosome transport // inferred from direct assay	5871 // kinesin complex // inferred from electronic annotation	8565 // protein transporter activity // inferred from electronic annotation	---	IPR001683 // Phox-like	-8.45538	-5.1213
1686728	unknown	1382517_at	AW521327	---	28d							-10.0503	-1.42411
1686750	Prpf40a_predicted	1382540_at	BI296328	similar to Pre-mRNA-processing factor 40 homolog A (Formi…	28d	---	---	---	---	---	---	-16.0966	7.40664
1686758	unknown	1382549_at	AI071736	---	24h							-40.5391	-60.486
1686761	RGD1560155_predicted	1382552_at	AW522677	Similar to Hypothetical protein KIAA0934 (LOC307067) mRNA	24h	chr17q12.1	---	---	---	---	IPR010506 // DMAP1-binding /// IPR000873 // AMP-dependent synthetase and ligase	-37.5668	-62.3768
1686764	unknown	1382555_at	BF407487	---	28d	---	---	---	---	---	---	-13.8725	-7.58862
1686804	unknown	1382438_at	BF393639	---	24h							-1.59235	-9.84488
1686808	unknown	1382420_at	AI146080	---	24h	---	---	---	---	---	---	1.35491	8.30977
1686882	unknown	1382365_at	AA997745	---	24h	---	---	---	---	---	---	3.32192	45.5126
1686912	unknown	1382397_at	AA999159	---	28d	---	---	---	---	---	---	149.284	156.408
1686951	unknown	1382278_at	BI278180	---	24h							-14.6155	32.7633
1686966	Alcam	1382294_at	AI576111	activated leukocyte cell adhesion molecule	28d	---	---	---	---	---	---	-9.8594	-7.16528
1686995	Dedd	1382326_at	AI555347	death effector domain-containing	28d	---	---	---	---	---	---	-11.6123	1.61371
1687009	RGD1311086	1382186_a_at	AI136314	Similar to RIKEN cDNA 2610029K21 (LOC295228) mRNA	24h	chr2q34	---	---	---	---	IPR000467 // D111/G-patch domain	10.6679	27.3317
1687011	RGD1311086	1382188_at	BF397703	Similar to RIKEN cDNA 2610029K21 (LOC295228) mRNA	24h	chr2q34	---	---	---	---	IPR000467 // D111/G-patch domain	31.6991	69.0177
1687048	unknown	1382226_at	AI502443	---	28d							-22.4922	-5.38012
1687058	unknown	1382236_at	BI288538	---	28d							-14.176	4.00818
1687141	unknown	1382171_at	AI454310	---	28d	---	---	---	---	---	---	-10.697	3.98292
1687188	unknown	1382065_at	BM388726	---	24h	---	---	---	---	---	---	-2.77228	14.0911
1687210	unknown	1382089_at	AI070489	---	24h							-12.0849	-21.7931
1687217	Cklfsf5_predicted	1382096_at	AI705040	chemokine-like factor super family 5 (predicted)	28d							10.7356	5.46965
1687220	RGD1309605_predicted	1382100_at	AA997169	Similar to RIKEN cDNA 2310047O13 (LOC291320) mRNA	28d	chr17q12.3	---	---	---	---	---	-13.2578	-4.0794
1687342	Hspa12b_predicted	1381909_at	AI501247	heat shock protein 12b (predicted)	28d	---	---	---	---	---	---	175.531	54.1728
1687382	unknown	1381803_at	BE110472	---	28d							-35.5633	-29.4599
1687420	unknown	1381840_at	BF402893	---	28d	---	---	---	---	---	---	-21.7476	-14.9406
1687434	unknown	1381854_at	BF418164	---	28d							110.998	36.4757
1687469	unknown	1381743_at	BF412250	---	28d							162.576	75.4552
1687475	unknown	1381749_at	AI703743	---	24h	---	---	---	---	---	---	2.97573	23.7383
1687564	unknown	1381692_x_at	AW532977	---	28d							-48.3642	-10.1326
1687606	unknown	1381588_at	BG377308	---	28d							172.871	119.648
1687614	unknown	1381595_at	BF416232	---	24h							12.2444	14.6312
1687624	Usp13_predicted	1381605_at	AW521619	Similar to Ubiquitin carboxyl-terminal hydrolase 13 (Ubiquitin thiolesterase 13) (Ubiquitin-specific processing protease 13) (Deubiquitinating enzyme 13) (Isopeptidase T-3) (ISOT-3) (LOC310306)	28d	chr2q25	---	---	---	---	IPR001607 // Zn-finger in ubiquitin thiolesterase /// IPR001394 // Peptidase C19 ubiquitin carboxyl-terminal hydrolase family 2 /// IPR000449 // Ubiquitin-associated domain	-11.8767	-6.51385
1687720	unknown	1381553_at	BG371725	---	24h	---	---	---	---	---	---	-29.2183	-47.4966
1687747	unknown	1381428_a_at	AI177364	---	28d	---	---	---	---	---	---	-10.9989	-5.48792
1687804	Angpt1	1381487_at	BF402869	angiopoietin 1	24h							-54.536	-60.7205
1687891	unknown	1381274_at	BE118993	---	24h							-30.1956	-39.828
1688019	unknown	1381253_at	BF398826	---	24h	---	---	---	---	---	---	-9.07648	-21.2744
1688053	Rbp3	1381136_at	BE095712	retinol binding protein 3, interstitial	24h and 28d							237.938	231.845
1688171	unknown	1381108_at	BF387399	---	28d							48.9974	34.228
1688238	unknown	1381026_at	BF391155	---	28d							14.9136	2.39478
1688280	Bcl2	1380918_at	BM383889	b-cell leukemia/lymphoma 2	28d	---	---	---	---	---	---	-44.1615	-19.4805
1688297	unknown	1380936_at	AI229699	---	28d							141.589	90.1281
1688335	unknown	1380824_at	AI501458	---	24h	---	---	---	---	---	---	-11.6706	-25.4109
1688356	unknown	1380844_at	BE098337	---	28d							62.4308	-1.9356
1688422	unknown	1380763_at	AI101194	---	28d	---	---	---	---	---	---	-7.73222	-0.767637
1688492	unknown	1380685_at	AI103408	---	28d							-25.1461	-2.60883
1688500	unknown	1380693_at	BF415976	---	24h and 28d	---	---	---	---	---	---	-18.8245	-22.1076
1688511	unknown	1380704_a_at	AI412161	---	28d							100.39	85.9841
1688567	Fkbp5	1380611_at	BI284255	Similar to FKBP51 (LOC361810) mRNA	24h	chr20p12	---	---	---	---	IPR001179 // Peptidylprolyl isomerase FKBP-type /// IPR001440 // TPR repeat	34.6249	65.1329
1688658	unknown	1380552_at	AI555855	---	28d	---	---	---	---	---	---	-27.8516	-18.9912
1688661	Ubxd8	1380555_at	BI293042	UBX domain containing 8	28d							-19.1564	-3.07225
1688669	unknown	1380563_at	BM387062	---	28d	---	---	---	---	---	---	-29.5905	-10.8507
1688718	Btbd14a	1380459_at	AI555023	btb (poz) domain containing 14a	28d							6.93048	1.76434
1688817	unknown	1380410_at	AI043958	---	24h	---	---	---	---	---	---	12.0275	45.6627
1688863	unknown	1380306_at	AW435415	---	24h	---	---	---	---	---	---	28.8248	21.3169
1688866	unknown	1380309_at	BI273829	---	28d							11.9363	2.25828
1688877	unknown	1380320_at	AI176284	---	24h							-8.90713	18.2993
1688924	Mbnl1	1380213_at	AI599065	muscleblind-like 1 (drosophila)	28d	---	---	---	---	---	---	-32.8575	-29.5213
1688981	unknown	1380115_at	AA850751	---	28d							-46.806	-24.2691
1689033	Kif5c_predicted	1380172_at	BE104278	kinesin family member 5c (predicted)	28d							32.2923	10.3845
1689178	unknown	1380017_at	BE103930	---	24h							-6.10476	-8.15527
1689182	Dennd2d_predicted	1380021_at	AI059486	similar to DENN/MADD domain containing 2D	28d							-61.419	-60.7695
1689214	unknown	1379902_at	BE108170	---	24h	---	---	---	---	---	---	13.459	30.0992
1689227	unknown	1379914_at	AI716050	---	28d	---	---	---	---	---	---	-14.4435	-4.45358
1689230	Ap3s1_predicted	1379917_at	AW528106	adaptor-related protein complex 3, sigma 1 subunit (predicted)	24h							0.213815	-15.39
1689245	Clcn4-2	1379932_at	BG378827	putative chloride channel 4-2	28d							6.15003	-2.97631
1689266	unknown	1379954_at	BF413959	---	24h	---	---	---	---	---	---	-55.1767	-56.9683
1689295	Mycbp_predicted	1379829_at	BF418799	c-myc binding protein (predicted)	24h							2.80057	17.3627
1689388	Agtrl1	1379772_at	BG371624	angiotensin receptor-like 1	28d							37.7726	15.2433
1689408	RGD1306583	1379795_at	AA819224	Similar to RIKEN cDNA 2410002O22 gene (LOC294710) mRNA	28d	chr2q13	---	---	---	---	IPR010378 // Protein of unknown function DUF974	-14.4359	-9.74352
1689488	unknown	1379562_at	AA858498	---	28d							-17.1456	-5.1895
1689490	unknown	1379564_at	AW528486	---	24h	---	---	---	---	---	---	0.051084	9.42726
1689492	unknown	1379566_at	AW527929	---	24h and 28d	---	---	---	---	---	---	-14.0879	-11.6088
1689527	unknown	1379605_at	AW523671	---	24h and 28d	---	---	---	---	---	---	-14.8656	-16.2056
1689537	unknown	1379615_at	AI011501	---	28d							-34.7804	-16.9464
1689546	unknown	1379625_at	BG664461	---	28d							-9.5557	-6.39119
1689616	RGD1561993_predicted	1379542_at	BF522334	Similar to Small nuclear ribonucleoprotein F (snRNP-F) (Sm protein F) (Sm-F) (SmF) (LOC366871) mRNA	24h	chr7q13	---	---	---	---	IPR001163 // Small nuclear ribonucleoprotein (Sm protein)	-2.35283	8.87185
1689649	unknown	1379412_at	BF559875	---	28d	---	---	---	---	---	---	-22.0349	-4.15096
1689747	unknown	1379356_at	AI574991	---	28d	---	---	---	---	---	---	12.7524	3.0981
1689753	Cxcl11	1379365_at	BF281987	chemokine (c-x-c motif) ligand 11	24h							-10.6807	147.759
1689754	1379366_a_at	1379366_a_at	AW529938	zetin 1	24h	chr5q24	---	---	---	---	IPR003877 // SPla/RYanodine receptor SPRY	6.99955	20.1545
1689758	unknown	1379370_at	AA818657	---	28d	---	---	---	---	---	---	-28.4352	-1.71746
1689767	unknown	1379382_at	AI144865	---	24h							-2.94822	10.0095
1689779	Hint2_predicted	1379395_a_at	BI280018	histidine triad nucleotide binding protein 2 (predicted)	28d							6.3565	6.22189
1689787	Tbc1d12_predicted	1379232_at	AA955771	Similar to proliferation associated SNF2-like protein (LOC294071) mRNA	28d	chr1q53	---	---	---	---	IPR000195 // RabGAP/TBC domain /// IPR000330 // SNF2 related domain	35.2134	12.3749
1689836	unknown	1379291_at	BF405732	---	24h and 28d	---	---	---	---	---	---	-41.0663	-23.8639
1689876	unknown	1379172_at	BF405387	---	28d	---	---	---	---	---	---	142.691	46.9048
1689896	unknown	1379194_at	BF407258	---	28d							-41.3112	-38.6287
1689916	unknown	1379214_at	AW523029	---	28d							-23.6589	-5.56781
1689951	Dhx36_predicted	1379101_at	BE114021	Similar to DEAD/H box polypeptide 36 protein (LOC310461) mRNA	24h	chr2q31	---	---	---	---	IPR001410 // DEAD/DEAH box helicase /// IPR001650 // Helicase C-terminal /// IPR007502 // Helicase-associated region	-4.06132	7.41997
1690000	Zfp282_predicted	1378996_at	BE104522	Similar to Zinc finger protein 282 (HTLV-I U5RE binding protein 1) (HUB-1) (LOC297065) mRNA	24h	chr4q24	---	---	---	---	IPR001909 // KRAB box /// IPR007087 // Zn-finger C2H2 type	39.3954	86.2275
1690068	unknown	1379069_at	AI145821	---	24h	---	---	---	---	---	---	-52.3579	-57.9774
1690093	LOC308990	1378915_x_at	AI059468	Similar to hypothetical protein FLJ35681 (LOC308990) mRNA	28d	chr1q36	---	---	---	---	---	-34.8144	-19.1691
1690143	Fbxl7_predicted	1378992_at	AW520855	f-box and leucine-rich repeat protein 7 (predicted)	28d	---	---	---	---	---	---	-37.8686	-27.1889
1690168	Lrrc23	1378864_at	BE103187	leucine rich protein, B7 gene (predicted)	24h							-2.02247	-25.9651
1690212	unknown	1378909_at	BE120180	---	28d	---	---	---	---	---	---	-9.77625	-2.44054
1690219	Git2	1378770_at	BE102513	G protein-coupled receptor kinase-interactor 2	24h							-46.4728	-56.8891
1690246	Omg	1378796_at	AA964584	oligodendrocyte-myelin glycoprotein	24h							0.849294	6.06982
1690256	unknown	1378806_at	BF392451	---	28d	---	---	---	---	---	---	51.9714	4.11205
1690262	unknown	1378812_at	BF412101	---	28d	---	---	---	---	---	---	-64.6654	-30.9473
1690282	cd42	1378832_at	BF389602	similar to Beta-1,3-galactosyltransferase 5 (Beta-1,3-Gal…	28d	---	---	---	---	Integrin-mediated_cell_adhesion // GenMAPP	---	93.0218	79.6021
1690333	unknown	1378735_at	BG378988	---	24h							114.595	92.8179
1690338	Rasal2_predicted	1378740_at	AI577567	Similar to Ras GTPase-activating protein nGAP (RAS protein activator like 1) (LOC304893) mRNA	24h	chr13q22	---	---	---	---	IPR000008 // C2 domain /// IPR001936 // Ras GTPase-activating protein	-1.60623	7.84528
1690455	unknown	1378561_at	BE106215	---	28d	---	---	---	---	---	---	-41.0841	10.8816
1690630	unknown	1378440_at	BM385137	---	24h and 28d							15.5095	14.379
1690689	unknown	1378346_at	AI385237	---	28d	---	---	---	---	---	---	-11.6076	-5.07894
1690790	unknown	1378299_at	BF397445	---	24h	---	---	---	---	---	---	-10.304	-14.7254
1690820	unknown	1378183_at	AW531387	---	28d							-21.0738	-1.91323
1690854	unknown	1378216_at	BM387900	---	28d							180.919	139.157
1690887	unknown	1378099_at	AI412479	---	24h	---	---	---	---	---	---	0.65162	-18.0744
1690895	unknown	1378108_at	BF418979	---	28d							250.668	188.697
1690956	unknown	1378020_at	AI060205	---	24h	---	---	---	---	---	---	-10.7484	10.6878
1690973	unknown	1378036_at	AI029387	---	28d							-14.6757	-2.94643
1690987	Tm9sf4	1378052_at	AW253907	transmembrane 9 superfamily protein member 4	24h							-14.8649	-69.1119
1690998	unknown	1378063_at	AW524795	---	28d							-10.7683	-0.568835
1691016	unknown	1378081_at	BI285065	---	28d	---	---	---	---	---	---	27.8681	15.9813
1691061	unknown	1377975_at	AI100827	---	28d	---	---	---	---	---	---	-10.8205	0.998694
1691079	unknown	1377993_at	AI454466	---	24h							-13.3914	22.8442
1691108	Ggps1	1377866_a_at	AI232147	geranylgeranyl diphosphate synthase 1	24h							-11.3062	-35.6946
1691124	unknown	1377883_at	AI717530	---	28d	---	---	---	---	---	---	-7.54192	-6.14242
1691179	BARS-38	1377774_at	AI029275	38 kDa BFA-dependent ADP-ribosylation substrate	24h	---	---	---	---	---	---	-8.266	-71.3446
1691186	unknown	1377781_at	AA899278	---	28d	---	---	---	---	---	---	-27.806	-8.57093
1691201	Fzd5	1377796_at	AI234226	frizzled homolog 5 (drosophila)	28d	---	---	---	---	Wnt_Signaling // GenMAPP	---	126.139	69.9388
1691251	unknown	1377686_at	AA859337	---	28d							-26.561	-2.48389
1691268	Msl2l1_predicted	1377704_at	BE117155	male-specific lethal 2-like 1(predicted)	28d	---	---	---	---	---	---	-16.3909	-4.57596
1691284	unknown	1377723_at	AI234810	---	24h	---	---	---	---	---	---	2.86471	10.4121
1691295	Nipa2_predicted	1377737_at	BE098874	neural proliferation, differentiation and control, 1	28d							-14.8351	-3.3019
1691301	Spred1	1377743_at	BI292687	sprouty protein with evh-1 domain 1, related sequence	28d							-13.0288	-3.15834
1691359	Hoxd10_predicted	1377643_at	BI291489	homeo box d10 (predicted)	24h	---	---	---	---	---	---	-9.95643	-12.3968
1691360	unknown	1377644_at	BF284809	---	28d							10.6704	-1.70104
1691377	Kab	1377664_at	AI101205	KARP-1 binding protein 1	28d	chr13q24	---	---	---	---	---	-6.65396	-5.28148
